# Supplementary material for: Testing for Sufficient Follow‐Up in Survival Data With a Cure Fraction
Source: Biom J. 2026 Mar 4;68(2):e70121. doi: 10.1002/bimj.70121 (PMC12961184; doi:10.1002/bimj.70121)
Supplement: Supplementary file 1 — Supporting File 1: bimj70121‐sup‐0001‐DataCode.zip. [file BIMJ-68-e70121-s001.zip]

Archive with 1,254 entries (1,094 files):
- code and data/
- code and data/misc/
- __MACOSX/code and data/._misc
- code and data/.DS_Store
- __MACOSX/code and data/._.DS_Store
- code and data/cureSFUTest/
- __MACOSX/code and data/._cureSFUTest
- code and data/simulation/
- code and data/applications/
- __MACOSX/code and data/._applications
- code and data/README.txt
- __MACOSX/code and data/._README.txt
- code and data/misc/simulation_functions.R
- __MACOSX/code and data/misc/._simulation_functions.R
- code and data/misc/.Rhistory
- __MACOSX/code and data/misc/._.Rhistory
- code and data/misc/resources/
- __MACOSX/code and data/misc/._resources
- code and data/misc/other_methods.R
- __MACOSX/code and data/misc/._other_methods.R
- code and data/cureSFUTest/man/
- __MACOSX/code and data/cureSFUTest/._man
- code and data/cureSFUTest/R/
- __MACOSX/code and data/cureSFUTest/._R
- code and data/cureSFUTest/NAMESPACE
- __MACOSX/code and data/cureSFUTest/._NAMESPACE
- code and data/cureSFUTest/README.md
- __MACOSX/code and data/cureSFUTest/._README.md
- code and data/cureSFUTest/DESCRIPTION
- __MACOSX/code and data/cureSFUTest/._DESCRIPTION
- code and data/cureSFUTest/.git/
- __MACOSX/code and data/cureSFUTest/._.git
- code and data/simulation/.DS_Store
- __MACOSX/code and data/simulation/._.DS_Store
- code and data/simulation/simulation-script/
- __MACOSX/code and data/simulation/._simulation-script
- code and data/simulation/intermediate_results/
- __MACOSX/code and data/simulation/._intermediate_results
- code and data/simulation/simulation_results.pdf
- __MACOSX/code and data/simulation/._simulation_results.pdf
- code and data/simulation/simulation_results.Rmd
- __MACOSX/code and data/simulation/._simulation_results.Rmd
- code and data/applications/breast_cancer_II_data.csv
- __MACOSX/code and data/applications/._breast_cancer_II_data.csv
- code and data/applications/.DS_Store
- __MACOSX/code and data/applications/._.DS_Store
- code and data/applications/real_data_application.pdf
- __MACOSX/code and data/applications/._real_data_application.pdf
- code and data/applications/breast_cancer_study_I.knit.md
- __MACOSX/code and data/applications/._breast_cancer_study_I.knit.md
- code and data/applications/real_data_application.Rmd
- __MACOSX/code and data/applications/._real_data_application.Rmd
- code and data/misc/resources/utils.R
- __MACOSX/code and data/misc/resources/._utils.R
- code and data/misc/resources/header.tex
- __MACOSX/code and data/misc/resources/._header.tex
- code and data/cureSFUTest/man/extract.km.Rd
- __MACOSX/code and data/cureSFUTest/man/._extract.km.Rd
- code and data/cureSFUTest/man/sfu.test.Rd
- __MACOSX/code and data/cureSFUTest/man/._sfu.test.Rd
- code and data/cureSFUTest/man/phi.Rd
- __MACOSX/code and data/cureSFUTest/man/._phi.Rd
- code and data/cureSFUTest/man/grenander.test.Rd
- __MACOSX/code and data/cureSFUTest/man/._grenander.test.Rd
- code and data/cureSFUTest/man/i1.Rd
- __MACOSX/code and data/cureSFUTest/man/._i1.Rd
- code and data/cureSFUTest/man/smooth.grenander.crit.val.Rd
- __MACOSX/code and data/cureSFUTest/man/._smooth.grenander.crit.val.Rd
- code and data/cureSFUTest/man/estimate.km.Rd
- __MACOSX/code and data/cureSFUTest/man/._estimate.km.Rd
- code and data/cureSFUTest/man/i0.Rd
- __MACOSX/code and data/cureSFUTest/man/._i0.Rd
- code and data/cureSFUTest/man/resample.censor.Rd
- __MACOSX/code and data/cureSFUTest/man/._resample.censor.Rd
- code and data/cureSFUTest/man/boundary.smoother.Rd
- __MACOSX/code and data/cureSFUTest/man/._boundary.smoother.Rd
- code and data/cureSFUTest/man/kern.Rd
- __MACOSX/code and data/cureSFUTest/man/._kern.Rd
- code and data/cureSFUTest/man/grenander.crit.val.Rd
- __MACOSX/code and data/cureSFUTest/man/._grenander.crit.val.Rd
- code and data/cureSFUTest/man/smooth.kme.right.Rd
- __MACOSX/code and data/cureSFUTest/man/._smooth.kme.right.Rd
- code and data/cureSFUTest/man/integrated.kern.Rd
- __MACOSX/code and data/cureSFUTest/man/._integrated.kern.Rd
- code and data/cureSFUTest/man/grenander.p.val.Rd
- __MACOSX/code and data/cureSFUTest/man/._grenander.p.val.Rd
- code and data/cureSFUTest/man/smooth.kme.middle.Rd
- __MACOSX/code and data/cureSFUTest/man/._smooth.kme.middle.Rd
- code and data/cureSFUTest/man/smooth.kme.left.Rd
- __MACOSX/code and data/cureSFUTest/man/._smooth.kme.left.Rd
- code and data/cureSFUTest/man/grenander.stat.Rd
- __MACOSX/code and data/cureSFUTest/man/._grenander.stat.Rd
- code and data/cureSFUTest/man/tail.approx.Rd
- __MACOSX/code and data/cureSFUTest/man/._tail.approx.Rd
- code and data/cureSFUTest/man/i2.Rd
- __MACOSX/code and data/cureSFUTest/man/._i2.Rd
- code and data/cureSFUTest/man/smooth.kme.Rd
- __MACOSX/code and data/cureSFUTest/man/._smooth.kme.Rd
- code and data/cureSFUTest/man/smooth.grenander.test.Rd
- __MACOSX/code and data/cureSFUTest/man/._smooth.grenander.test.Rd
- code and data/cureSFUTest/man/f.hat.Rd
- __MACOSX/code and data/cureSFUTest/man/._f.hat.Rd
- code and data/cureSFUTest/man/smooth.grenander.bootstrap.Rd
- __MACOSX/code and data/cureSFUTest/man/._smooth.grenander.bootstrap.Rd
- code and data/cureSFUTest/man/psi.Rd
- __MACOSX/code and data/cureSFUTest/man/._psi.Rd
- code and data/cureSFUTest/man/resample.survival.Rd
- __MACOSX/code and data/cureSFUTest/man/._resample.survival.Rd
- code and data/cureSFUTest/man/print.sfu.Rd
- __MACOSX/code and data/cureSFUTest/man/._print.sfu.Rd
- code and data/cureSFUTest/man/smooth.grenander.p.val.Rd
- __MACOSX/code and data/cureSFUTest/man/._smooth.grenander.p.val.Rd
- code and data/cureSFUTest/R/sysdata.rda
- __MACOSX/code and data/cureSFUTest/R/._sysdata.rda
- code and data/cureSFUTest/R/utils.R
- __MACOSX/code and data/cureSFUTest/R/._utils.R
- code and data/cureSFUTest/R/test.R
- __MACOSX/code and data/cureSFUTest/R/._test.R
- code and data/cureSFUTest/R/smoothing.R
- __MACOSX/code and data/cureSFUTest/R/._smoothing.R
- code and data/cureSFUTest/R/bootstrap.R
- __MACOSX/code and data/cureSFUTest/R/._bootstrap.R
- code and data/cureSFUTest/R/sfu.R
- __MACOSX/code and data/cureSFUTest/R/._sfu.R
- code and data/cureSFUTest/R/gren.R
- __MACOSX/code and data/cureSFUTest/R/._gren.R
- code and data/cureSFUTest/.git/config
- __MACOSX/code and data/cureSFUTest/.git/._config
- code and data/cureSFUTest/.git/objects/
- __MACOSX/code and data/cureSFUTest/.git/._objects
- code and data/cureSFUTest/.git/HEAD
- __MACOSX/code and data/cureSFUTest/.git/._HEAD
- code and data/cureSFUTest/.git/info/
- __MACOSX/code and data/cureSFUTest/.git/._info
- code and data/cureSFUTest/.git/logs/
- __MACOSX/code and data/cureSFUTest/.git/._logs
- code and data/cureSFUTest/.git/description
- __MACOSX/code and data/cureSFUTest/.git/._description
- code and data/cureSFUTest/.git/hooks/
- __MACOSX/code and data/cureSFUTest/.git/._hooks
- code and data/cureSFUTest/.git/refs/
- __MACOSX/code and data/cureSFUTest/.git/._refs
- code and data/cureSFUTest/.git/index
- __MACOSX/code and data/cureSFUTest/.git/._index
- code and data/cureSFUTest/.git/branches/
- __MACOSX/code and data/cureSFUTest/.git/._branches
- code and data/cureSFUTest/.git/packed-refs
- __MACOSX/code and data/cureSFUTest/.git/._packed-refs
- code and data/simulation/simulation-script/.Rhistory
- __MACOSX/code and data/simulation/simulation-script/._.Rhistory
- code and data/simulation/simulation-script/simulation-setting4-extra.R
- __MACOSX/code and data/simulation/simulation-script/._simulation-setting4-extra.R
- code and data/simulation/simulation-script/extract-simulation-results-setting3.R
- __MACOSX/code and data/simulation/simulation-script/._extract-simulation-results-setting3.R
- code and data/simulation/simulation-script/simulation-setting3.sh
- __MACOSX/code and data/simulation/simulation-script/._simulation-setting3.sh
- code and data/simulation/simulation-script/simulation-setting6.R
- __MACOSX/code and data/simulation/simulation-script/._simulation-setting6.R
- code and data/simulation/simulation-script/simulation-setting6.sh
- __MACOSX/code and data/simulation/simulation-script/._simulation-setting6.sh
- code and data/simulation/simulation-script/simulation-setting2.R
- __MACOSX/code and data/simulation/simulation-script/._simulation-setting2.R
- code and data/simulation/simulation-script/simulation-setting2.sh
- __MACOSX/code and data/simulation/simulation-script/._simulation-setting2.sh
- code and data/simulation/simulation-script/extract-simulation-results-setting4.R
- __MACOSX/code and data/simulation/simulation-script/._extract-simulation-results-setting4.R
- code and data/simulation/simulation-script/simulation-setting5.R
- __MACOSX/code and data/simulation/simulation-script/._simulation-setting5.R
- code and data/simulation/simulation-script/simulation-setting1.R
- __MACOSX/code and data/simulation/simulation-script/._simulation-setting1.R
- code and data/simulation/simulation-script/extract-simulation-results-setting4-extra.R
- __MACOSX/code and data/simulation/simulation-script/._extract-simulation-results-setting4-extra.R
- code and data/simulation/simulation-script/extract-simulation-results-setting1.R
- __MACOSX/code and data/simulation/simulation-script/._extract-simulation-results-setting1.R
- code and data/simulation/simulation-script/extract-simulation-results-setting5.R
- __MACOSX/code and data/simulation/simulation-script/._extract-simulation-results-setting5.R
- code and data/simulation/simulation-script/simulation-setting4.R
- __MACOSX/code and data/simulation/simulation-script/._simulation-setting4.R
- code and data/simulation/simulation-script/extract-simulation-results-setting2.R
- __MACOSX/code and data/simulation/simulation-script/._extract-simulation-results-setting2.R
- code and data/simulation/simulation-script/simulation-setting5.sh
- __MACOSX/code and data/simulation/simulation-script/._simulation-setting5.sh
- code and data/simulation/simulation-script/extract-simulation-results-setting6.R
- __MACOSX/code and data/simulation/simulation-script/._extract-simulation-results-setting6.R
- code and data/simulation/simulation-script/simulation-setting1.sh
- __MACOSX/code and data/simulation/simulation-script/._simulation-setting1.sh
- code and data/simulation/simulation-script/simulation-setting7.R
- __MACOSX/code and data/simulation/simulation-script/._simulation-setting7.R
- code and data/simulation/simulation-script/simulation-setting3.R
- __MACOSX/code and data/simulation/simulation-script/._simulation-setting3.R
- code and data/simulation/simulation-script/simulation-setting4.sh
- __MACOSX/code and data/simulation/simulation-script/._simulation-setting4.sh
- code and data/simulation/intermediate_results/setting1/
- __MACOSX/code and data/simulation/intermediate_results/._setting1
- code and data/simulation/intermediate_results/setting6/
- __MACOSX/code and data/simulation/intermediate_results/._setting6
- code and data/simulation/intermediate_results/setting7/
- __MACOSX/code and data/simulation/intermediate_results/._setting7
- code and data/simulation/intermediate_results/.DS_Store
- __MACOSX/code and data/simulation/intermediate_results/._.DS_Store
- code and data/simulation/intermediate_results/setting5/
- __MACOSX/code and data/simulation/intermediate_results/._setting5
- code and data/simulation/intermediate_results/setting2/
- __MACOSX/code and data/simulation/intermediate_results/._setting2
- code and data/simulation/intermediate_results/setting3/
- __MACOSX/code and data/simulation/intermediate_results/._setting3
- code and data/simulation/intermediate_results/setting4/
- __MACOSX/code and data/simulation/intermediate_results/._setting4
- code and data/cureSFUTest/.git/objects/pack/
- __MACOSX/code and data/cureSFUTest/.git/objects/._pack
- code and data/cureSFUTest/.git/objects/info/
- __MACOSX/code and data/cureSFUTest/.git/objects/._info
- code and data/cureSFUTest/.git/info/exclude
- __MACOSX/code and data/cureSFUTest/.git/info/._exclude
- code and data/cureSFUTest/.git/logs/HEAD
- __MACOSX/code and data/cureSFUTest/.git/logs/._HEAD
- code and data/cureSFUTest/.git/logs/refs/
- __MACOSX/code and data/cureSFUTest/.git/logs/._refs
- code and data/cureSFUTest/.git/hooks/commit-msg.sample
- __MACOSX/code and data/cureSFUTest/.git/hooks/._commit-msg.sample
- code and data/cureSFUTest/.git/hooks/pre-rebase.sample
- __MACOSX/code and data/cureSFUTest/.git/hooks/._pre-rebase.sample
- code and data/cureSFUTest/.git/hooks/pre-commit.sample
- __MACOSX/code and data/cureSFUTest/.git/hooks/._pre-commit.sample
- code and data/cureSFUTest/.git/hooks/applypatch-msg.sample
- __MACOSX/code and data/cureSFUTest/.git/hooks/._applypatch-msg.sample
- code and data/cureSFUTest/.git/hooks/fsmonitor-watchman.sample
- __MACOSX/code and data/cureSFUTest/.git/hooks/._fsmonitor-watchman.sample
- code and data/cureSFUTest/.git/hooks/pre-receive.sample
- __MACOSX/code and data/cureSFUTest/.git/hooks/._pre-receive.sample
- code and data/cureSFUTest/.git/hooks/prepare-commit-msg.sample
- __MACOSX/code and data/cureSFUTest/.git/hooks/._prepare-commit-msg.sample
- code and data/cureSFUTest/.git/hooks/post-update.sample
- __MACOSX/code and data/cureSFUTest/.git/hooks/._post-update.sample
- code and data/cureSFUTest/.git/hooks/pre-merge-commit.sample
- __MACOSX/code and data/cureSFUTest/.git/hooks/._pre-merge-commit.sample
- code and data/cureSFUTest/.git/hooks/pre-applypatch.sample
- __MACOSX/code and data/cureSFUTest/.git/hooks/._pre-applypatch.sample
- code and data/cureSFUTest/.git/hooks/pre-push.sample
- __MACOSX/code and data/cureSFUTest/.git/hooks/._pre-push.sample
- code and data/cureSFUTest/.git/hooks/update.sample
- __MACOSX/code and data/cureSFUTest/.git/hooks/._update.sample
- code and data/cureSFUTest/.git/hooks/push-to-checkout.sample
- __MACOSX/code and data/cureSFUTest/.git/hooks/._push-to-checkout.sample
- code and data/cureSFUTest/.git/refs/heads/
- __MACOSX/code and data/cureSFUTest/.git/refs/._heads
- code and data/cureSFUTest/.git/refs/tags/
- __MACOSX/code and data/cureSFUTest/.git/refs/._tags
- code and data/cureSFUTest/.git/refs/remotes/
- __MACOSX/code and data/cureSFUTest/.git/refs/._remotes
- code and data/simulation/intermediate_results/setting1/exp_1_unif_0_p_0.2_n_500/
- __MACOSX/code and data/simulation/intermediate_results/setting1/._exp_1_unif_0_p_0.2_n_500
- code and data/simulation/intermediate_results/setting1/exp_1_unif_0.2_p_0.4_n_500/
- __MACOSX/code and data/simulation/intermediate_results/setting1/._exp_1_unif_0.2_p_0.4_n_500
- code and data/simulation/intermediate_results/setting1/exp_1_unif_0.05_p_0.8_n_200/
- __MACOSX/code and data/simulation/intermediate_results/setting1/._exp_1_unif_0.05_p_0.8_n_200
- code and data/simulation/intermediate_results/setting1/exp_1_unif_0.02_p_0.4_n_200/
- __MACOSX/code and data/simulation/intermediate_results/setting1/._exp_1_unif_0.02_p_0.4_n_200
- code and data/simulation/intermediate_results/setting1/exp_1_unif_0_p_0.4_n_500/
- __MACOSX/code and data/simulation/intermediate_results/setting1/._exp_1_unif_0_p_0.4_n_500
- code and data/simulation/intermediate_results/setting1/.DS_Store
- __MACOSX/code and data/simulation/intermediate_results/setting1/._.DS_Store
- code and data/simulation/intermediate_results/setting1/exp_1_unif_0.2_p_0.2_n_500/
- __MACOSX/code and data/simulation/intermediate_results/setting1/._exp_1_unif_0.2_p_0.2_n_500
- code and data/simulation/intermediate_results/setting1/exp_1_unif_0.02_p_0.2_n_200/
- __MACOSX/code and data/simulation/intermediate_results/setting1/._exp_1_unif_0.02_p_0.2_n_200
- code and data/simulation/intermediate_results/setting1/exp_1_unif_0.05_p_0.8_n_500/
- __MACOSX/code and data/simulation/intermediate_results/setting1/._exp_1_unif_0.05_p_0.8_n_500
- code and data/simulation/intermediate_results/setting1/exp_1_unif_0.02_p_0.4_n_500/
- __MACOSX/code and data/simulation/intermediate_results/setting1/._exp_1_unif_0.02_p_0.4_n_500
- code and data/simulation/intermediate_results/setting1/exp_1_unif_0_p_0.2_n_200/
- __MACOSX/code and data/simulation/intermediate_results/setting1/._exp_1_unif_0_p_0.2_n_200
- code and data/simulation/intermediate_results/setting1/exp_1_unif_0.2_p_0.4_n_200/
- __MACOSX/code and data/simulation/intermediate_results/setting1/._exp_1_unif_0.2_p_0.4_n_200
- code and data/simulation/intermediate_results/setting1/exp_1_unif_0.02_p_0.2_n_500/
- __MACOSX/code and data/simulation/intermediate_results/setting1/._exp_1_unif_0.02_p_0.2_n_500
- code and data/simulation/intermediate_results/setting1/exp_1_unif_0_p_0.4_n_200/
- __MACOSX/code and data/simulation/intermediate_results/setting1/._exp_1_unif_0_p_0.4_n_200
- code and data/simulation/intermediate_results/setting1/exp_1_unif_0.2_p_0.2_n_200/
- __MACOSX/code and data/simulation/intermediate_results/setting1/._exp_1_unif_0.2_p_0.2_n_200
- code and data/simulation/intermediate_results/setting1/exp_1_unif_0_p_0.4_n_1000/
- __MACOSX/code and data/simulation/intermediate_results/setting1/._exp_1_unif_0_p_0.4_n_1000
- code and data/simulation/intermediate_results/setting1/exp_1_unif_0_p_0.8_n_1000/
- __MACOSX/code and data/simulation/intermediate_results/setting1/._exp_1_unif_0_p_0.8_n_1000
- code and data/simulation/intermediate_results/setting1/exp_1_unif_0_p_0.8_n_200/
- __MACOSX/code and data/simulation/intermediate_results/setting1/._exp_1_unif_0_p_0.8_n_200
- code and data/simulation/intermediate_results/setting1/exp_1_unif_0.02_p_0.2_n_1000/
- __MACOSX/code and data/simulation/intermediate_results/setting1/._exp_1_unif_0.02_p_0.2_n_1000
- code and data/simulation/intermediate_results/setting1/exp_1_unif_0.05_p_0.2_n_1000/
- __MACOSX/code and data/simulation/intermediate_results/setting1/._exp_1_unif_0.05_p_0.2_n_1000
- code and data/simulation/intermediate_results/setting1/exp_1_unif_0.05_p_0.2_n_500/
- __MACOSX/code and data/simulation/intermediate_results/setting1/._exp_1_unif_0.05_p_0.2_n_500
- code and data/simulation/intermediate_results/setting1/exp_1_unif_0.2_p_0.8_n_200/
- __MACOSX/code and data/simulation/intermediate_results/setting1/._exp_1_unif_0.2_p_0.8_n_200
- code and data/simulation/intermediate_results/setting1/exp_1_unif_0.2_p_0.4_n_1000/
- __MACOSX/code and data/simulation/intermediate_results/setting1/._exp_1_unif_0.2_p_0.4_n_1000
- code and data/simulation/intermediate_results/setting1/exp_1_unif_0.02_p_0.8_n_500/
- __MACOSX/code and data/simulation/intermediate_results/setting1/._exp_1_unif_0.02_p_0.8_n_500
- code and data/simulation/intermediate_results/setting1/exp_1_unif_0.2_p_0.8_n_1000/
- __MACOSX/code and data/simulation/intermediate_results/setting1/._exp_1_unif_0.2_p_0.8_n_1000
[truncated: 954 more entries]
