# Supplementary material for: Testing for Sufficient Follow‐Up in Survival Data With a Cure Fraction
Source: Biom J. 2026 Mar 4;68(2):e70121. doi: 10.1002/bimj.70121 (PMC12961184; doi:10.1002/bimj.70121)
Supplement: Supplementary file 1 — Supporting File 1: bimj70121‐sup‐0001‐DataCode.zip. [file BIMJ-68-e70121-s001.zip › code and data/README.txt]

Supplementary information / reproducible research files for the manuscript 
Title: "Testing for sufficient follow-up in survival data with a cure fraction"

Authors: Yuen, T. P., Musta, E.
Code was written by Yuen, T. P.
In case of questions or comments please contact t.p.yuen@uva.nl or patrick.tp.yuen@gmail.com


This folder contains all data, code, and documentation required to reproduce the analyses, figures, and simulation results presented in the manuscript.

It is organized into four main folders:

./cureSFUTest/
A documented R package implementing the proposed procedures for testing the null hypothesis of 'practically' insufficient follow-up.

The latest version of the package is also available at https://github.com/tp-yuen/cureSFUTest

./applications/
    Contains files required to reproduce the real-data analyses (Section 5 of the manuscript).

    breast_cancer_II_data.csv
      A synthetic dataset that mimics the original Breast cancer study II dataset (used in Section 5.2 of the 
      main manuscript). 
      The real dataset is not publicly available, but can be obtained from Surveillance, Epidemiology, and 
      End Results Program: 
      https://seer.cancer.gov/data/

      Documentation of dataset may be obtained from
      https://seer.cancer.gov/data-software/documentation/seerstat/nov2022/TextData.FileDescription-nov2022.pdf
      or 
      https://seer.cancer.gov/data-software/documentation/seerstat/nov2022/
    
    real_data_application.Rmd
      An R markdown notebook demonstrating reproducibility of the real-data analyses for 
      Sections 5.1 and 5.2 of the main manuscript.
    
      -- For "Breast cancer study I" (Section 5.1 of the main manuscript), the dataset is obtained from the 
         “curatedBreastData” Bioconductor package. See the R code block "read_data_breast_cancer_I" in the R 
         markdown notebook.

      -- For "Breast cancer study II" (Section 5.2 of the main manuscript), the synthetic dataset
         "breast_cancer_II_data.csv" is used to demonstrate the replicability of the code.
    
    real_data_application.pdf
      The pdf generated from the above R Markdown file.
    
./misc/
    Additional code required by the R Markdown notebook and simulations.

    other_methods.R
      Implementation of the competing methods used for comparison.
    
    simulation_functions.R
      An R script that contains functions for simulation experiments.
    
    ./resources/
      A folder containing the scripts sourced by the R Markdown notebooks.
    
./simulation/
    Contains all material necessary to reproduce the simulation study (figures and tables).

    simulation_results.Rmd
      An R markdown script to reproduce all figures and tables in the simulation study. This R markdown notebook
      requires the intermediate data stored in "./intermediate_results/". 
      To reproduce the intermediate data, the user need to run the individual shell scripts 
      contained in "./simulation-scripts/" for the simulations. See the workflow below for reproducing 
      the intermediate data.
    
    simulation_results.pdf
      A pdf file generated from the above R markdown file.
    
    ./intermediate_results/
      A folder containing the results of simulation for Settings 1 to 7 in subfolders.
      These simulation results are produced by the scripts in simulation-scripts/.
    
   ./simulation-scripts/
      A folder containing scripts for running the simulation experiments.
      - Shell scripts (simulation-settingX.sh)
        Execute all repetitions for simulation setting X = 1, …, 6 on a Linux system.
        Each script runs the simulations and saves results into intermediate_results/.
      - R scripts
        -- "simulation-setting*.R" run a single experiment
        -- "extract-simulation-results-setting*.R" compute rejection rates from intermediate data.

    Workflow to reproduce the simulation results
    1. Install the R package using the command "R CMD INSTALL cureSFUTest"
    2. Execute the shell scripts using the command "./simulation-settingX.sh" for simulation setting X 
       (for X=1,2,..., or 6).
    3. Execute the R script using the command "Rscript simulation-setting7.R" for simulation setting 7.
    4. With all intermediate data for all 7 simulation settings, the pdf file "simulation_results.pdf" can be
       generated by knitting the R Markdown notebook "simulation_results.Rmd" in R Studio.

    Notes on execution time and parallelization:
    - The simulations are computationally intensive. Although we executed them on a machine with 128 CPU cores,
      which allowed us to run up to 128 repetitions in parallel, we report below the estimated execution times 
      for a standard laptop (Intel(R) Core(TM) i7-6700HQ @ 2.60 GHz) to give a sense of performance on 
      typical consumer hardware.
      -- For setting 1, each repetition requires about 3 minutes for a scenario with sample size of 1000. 
         There are 4*3 different scenarios and 3 different sample sizes for each of these scenarios.
         With 4 repetitions running in parallel, the expected execution time for all 500 repetitions is
         4*3*3*500*3/4=13500 minutes.
      -- For setting 2, each repetition requires about 3 minutes for a scenario with sample size of 1000. 
         There are 3*3 different scenarios and 3 different sample sizes for each of these scenarios.
         With 4 repetitions running in parallel, the expected execution time for all 500 repetitions is
         3*3*3*500*3/4=10125 minutes.
      -- For setting 3, each repetition requires about 3.5 minutes for a scenario with sample size of 1000. 
         There are 5*3 different scenarios and 3 different sample sizes for each of these scenarios.
         With 4 repetitions running in parallel, the expected execution time for all 500 repetitions is
         5*3*3*500*3.5/4=19700 minutes.
      -- For setting 4, each repetition requires about 5 minutes for a scenario with sample size of 1000. 
         There are 4 different scenarios and 3 different sample sizes for each of these scenarios.
         With 4 repetitions running in parallel, the expected execution time for all 500 repetitions is
         4*3*500*5/4=7500 minutes.
      -- For setting 5, each repetition requires about 5 minutes for a scenario with sample size of 1000. 
         There are 2 different scenarios and 3 different sample sizes for each of these scenarios.
         With 4 repetitions running in parallel, the expected execution time for all 500 repetitions is
         2*3*500*5/4=3750 minutes.
      -- For setting 6, each repetition requires about 40 seconds for a scenario with sample size of 1000. 
         There are 3*3 different scenarios and 3 different sample sizes for each of these scenarios.
         With 4 repetitions running in parallel, the expected execution time for all 500 repetitions is
         3*3*500*40/4/60=750 minutes.
      -- For setting 7, each repetition requires about 15 seconds. 
         The expected execution time for all 500 repetitions is about 15*500/60=125 minutes.

    - User can reduce the number of repetitions by changing the shell script variable "rep=({1..500})". 
      A value of 500 (i.e., "rep=({1..500})") indicates 500 repetitions.
    - In each shell script, user can change the variable "max_concurrent=4" to adapt the parallelisation to 
      the user's hardware. A value of 4 (i.e., "max_concurrent=4") indicates that 4 repetitions are run in parallel.
    - In each R script ("extract-simulation-results-setting*.R") for calculating rejection rates, 
      user can change the variable "max_concurrent <- 4L" to adapt the parallelisation to the user's hardware.
      A value of 4 (i.e., "max_concurrent <- 4L") indicates that the 4 computations are ran in parallel.

The code was written/evaluated in R with the following software versions:
R version 4.3.3 (2024-02-29)
Platform: x86_64-pc-linux-gnu (64-bit)
Running under: Debian GNU/Linux 11 (bullseye)

Matrix products: default
BLAS:   /usr/lib/x86_64-linux-gnu/openblas-pthread/libblas.so.3 
LAPACK: /usr/lib/x86_64-linux-gnu/openblas-pthread/libopenblasp-r0.3.13.so;  LAPACK version 3.9.0

locale:
 [1] LC_CTYPE=en_US.UTF-8       LC_NUMERIC=C               LC_TIME=en_US.UTF-8       
 [4] LC_COLLATE=en_US.UTF-8     LC_MONETARY=en_US.UTF-8    LC_MESSAGES=en_US.UTF-8   
 [7] LC_PAPER=en_US.UTF-8       LC_NAME=C                  LC_ADDRESS=C              
[10] LC_TELEPHONE=C             LC_MEASUREMENT=en_US.UTF-8 LC_IDENTIFICATION=C       

time zone: Europe/Amsterdam
tzcode source: system (glibc)

attached base packages:
[1] stats     graphics  grDevices utils     datasets  methods   base     

other attached packages:
 [1] curatedBreastData_2.30.0 BiocStyle_2.30.0         Biobase_2.62.0          
 [4] BiocGenerics_0.48.1      impute_1.76.0            XML_3.99-0.18           
 [7] BiocManager_1.30.25      cureSFUTest_1.0.0        fdrtool_1.2.18          
[10] survival_3.5-8           ggplot2_3.5.1            data.table_1.17.0       
[13] xtable_1.8-4             devtools_2.4.5           usethis_3.1.0           
[16] knitr_1.50              

loaded via a namespace (and not attached):
 [1] generics_0.1.3    lattice_0.22-5    digest_0.6.37     magrittr_2.0.3   
 [5] evaluate_1.0.3    grid_4.3.3        pkgload_1.4.0     fastmap_1.2.0    
 [9] Matrix_1.6-1      pkgbuild_1.4.7    sessioninfo_1.2.3 urlchecker_1.0.1 
[13] promises_1.3.2    purrr_1.0.4       scales_1.3.0      cli_3.6.4        
[17] shiny_1.10.0      rlang_1.1.5       ellipsis_0.3.2    munsell_0.5.1    
[21] splines_4.3.3     withr_3.0.2       remotes_2.5.0     cachem_1.1.0     
[25] yaml_2.3.10       tools_4.3.3       memoise_2.0.1     dplyr_1.1.4      
[29] colorspace_2.1-1  httpuv_1.6.15     vctrs_0.6.5       R6_2.6.1         
[33] mime_0.13         lifecycle_1.0.4   fs_1.6.5          htmlwidgets_1.6.4
[37] miniUI_0.1.1.1    pkgconfig_2.0.3   pillar_1.10.1     later_1.4.1      
[41] gtable_0.3.6      glue_1.8.0        profvis_0.4.0     Rcpp_1.0.14      
[45] tidyselect_1.2.1  xfun_0.51         tibble_3.2.1      rstudioapi_0.17.1
[49] farver_2.1.2      htmltools_0.5.8.1 labeling_0.4.3    rmarkdown_2.29   
[53] compiler_4.3.3

Simulations (files "simulation-setting*.R") were run on in parallel on a Linux server with software versions:
R version 4.2.1 (2022-06-23)
Platform: x86_64-pc-linux-gnu (64-bit)
Running under: Red Hat Enterprise Linux 9.4 (Plow)

Matrix products: default
BLAS/LAPACK: /gpfs/admin/_hpc/sw/arch/AMD-ZEN2/RHEL8/EB_production/2022/software/FlexiBLAS/3.2.0-GCC-11.3.0/lib64/libflexiblas.so.3.2

locale:
 [1] LC_CTYPE=en_US.UTF-8       LC_NUMERIC=C
 [3] LC_TIME=en_US.UTF-8        LC_COLLATE=en_US.UTF-8
 [5] LC_MONETARY=en_US.UTF-8    LC_MESSAGES=en_US.UTF-8
 [7] LC_PAPER=en_US.UTF-8       LC_NAME=C
 [9] LC_ADDRESS=C               LC_TELEPHONE=C
[11] LC_MEASUREMENT=en_US.UTF-8 LC_IDENTIFICATION=C

attached base packages:
[1] stats     graphics  grDevices utils     datasets  methods   base

other attached packages:
[1] fdrtool_1.2.17 survival_3.5-7 getopt_1.20.4

loaded via a namespace (and not attached):
[1] compiler_4.2.1  Matrix_1.4-1    splines_4.2.1   grid_4.2.1
[5] lattice_0.20-45

    
    
