# Supplementary material for: Testing for Sufficient Follow‐Up in Survival Data With a Cure Fraction
Source: Biom J. 2026 Mar 4;68(2):e70121. doi: 10.1002/bimj.70121 (PMC12961184; doi:10.1002/bimj.70121)
Supplement: Supplementary file 1 — Supporting File 1: bimj70121‐sup‐0001‐DataCode.zip. [file BIMJ-68-e70121-s001.zip › code and data/misc/simulation_functions.R]

rtexp <- function(n, lambda, endpt) {
  u <- runif(n, 0, pexp(endpt, lambda))
  return(-log(1 - u) / lambda)
}

rtexp.jumpsize.2.shift <- function(jumpsize, lambda, endpt) {
  if (jumpsize >= exp(-1 * lambda * endpt)) {
    writeLines("No shift required")
    return(0)
  }
  shift <- -endpt - log(1 - (1 - exp(-1 * lambda * endpt)) / (1 - jumpsize)) / lambda
  return(shift)
}

dtexp <- function(x, lambda, endpt) {
  d <- rep(0, length(x))
  x.sel <- (x >= 0 & x <= endpt)
  d[x.sel] <- lambda * exp(-1 * lambda * x[x.sel]) / (1 - exp(-1 * lambda * (endpt)))
  return(d)
}

ptexp <- function(q, lambda, endpt) {
  p <- rep(0, length(q))
  q.sel <- (q > 0 & q < endpt)
  p[q.sel] <- (1 - exp(-lambda * q[q.sel])) / (1 - exp(-lambda * endpt))
  p[q >= endpt] <- 1
  p[q <= 0] <- 0
  return(p)
}

qtexp <- function(p, lambda, endpt) {
  q <- rep(NA, length(p))
  p.sel <- (p > 0 & p < 1)
  q[p.sel] <- -1.0 * log(1 - p[p.sel] * (1 - exp(-lambda * endpt))) / lambda
  q[p == 1] <- endpt
  q[p == 0] <- 0
  return(q)
}

rtweibull <- function(n, shape, scale, endpt) {
  u <- runif(n, 0, pweibull(endpt, shape, scale))
  return(exp(log(-log(1 - u)) / shape + log(scale)))
}

dtweibull <- function(x, shape, scale, endpt) {
  d <- rep(0, length(x))
  x.sel <- (x > 0 & x <= endpt)
  d[x.sel] <- dweibull(x[x.sel], shape, scale) / pweibull(endpt, shape, scale)
  return(d)
}

ptweibull <- function(q, shape, scale, endpt) {
  p <- rep(0, length(q))
  q.sel <- (q > 0 & q < endpt)
  p[q.sel] <- pweibull(q[q.sel], shape, scale) / pweibull(endpt, shape, scale)
  p[q >= endpt] <- 1
  p[q <= 0] <- 0
  return(p)
}

qtweibull <- function(p, shape, scale, endpt) {
  q <- rep(NA, length(p))
  p.sel <- (p > 0 & p < 1)
  q[p.sel] <- scale * (-log(1 - p * pweibull(endpt, shape, scale))) ^ (1 / shape)
  q[p == 1] <- endpt
  q[p == 0] <- 0
  return(q)
}
