# Supplementary material for: Testing for Sufficient Follow‐Up in Survival Data With a Cure Fraction
Source: Biom J. 2026 Mar 4;68(2):e70121. doi: 10.1002/bimj.70121 (PMC12961184; doi:10.1002/bimj.70121)
Supplement: Supplementary file 1 — Supporting File 1: bimj70121‐sup‐0001‐DataCode.zip. [file BIMJ-68-e70121-s001.zip › code and data/misc/other_methods.R]

#' Kaplan-Meier estimate of the survivor function
#'
#' @param y A numeric vector (length \code{n}) of the observed event time.
#' @param delta  A numeric vector (length \code{n}) of the censoring indicator.
#' @param adjust A logical to indicate if imposing an adjustment in computing 
#'               the hazard components to avoid the KME being zero when
#'               time greater than the largest observation time.
#'
#' @return A \code{\link[stats]{stepfun}} of the estimate.
#' @importFrom stats stepfun
#' @export
estimate.km <- function(y, delta, adjust = FALSE) {
  # Distinct observed event times in ascending order
  y.star <- sort(unique(y))
  # Risk set at t_{(j)} at the j-th row (n x length(y.star))
  risk.set <- sapply(y.star, function(x) {
    c(y >= x, # Risk set
      sum(y == x) - sum(delta[y == x] == 0) # No. of events excluding censored
    )
  })
  # No. of events at t_{(j)} at the j-th entry
  d.star <- drop(risk.set[nrow(risk.set), ])
  risk.set <- risk.set[-nrow(risk.set), ]
  
  product.component <- if (!adjust) {
    # Hazard components
    hazard <- d.star / drop(colSums(risk.set))
    cumprod(c(1, 1 - hazard))
  } else {
    risk.sum <- drop(colSums(risk.set))
    cumprod(c(1, (risk.sum - d.star + 1) / (risk.sum + 1)))
  }
  
  km.stepfun <- stepfun(y.star, product.component, f = 0, right = FALSE)
  return(km.stepfun)
}

alpha.test <- function(y, delta) {
  n <- length(y)
  max.obs <- max(y)
  uncens.time <- y[delta == 1]
  max.uncens <- max(uncens.time)
  no.uncens.in.interval <- sum(uncens.time > (2 * max.uncens - max.obs) & 
                                 uncens.time <= max.uncens)
  alpha.hat <- (1 - no.uncens.in.interval / n) ^ n
  return(alpha.hat)
}

alpha.tilde.test <- function(y, delta) {
  n <- length(y)
  max.obs <- max(y)
  uncens.time <- y[delta == 1]
  max.uncens <- max(uncens.time)
  w.hat <- 1 - max.uncens / max.obs 
  tau.g.hat <- w.hat * max.uncens + (1 - w.hat) * max.obs
  no.uncens.in.interval <- sum(uncens.time >= (tau.g.hat * max.uncens / max.obs) & 
                                 uncens.time <= max.uncens)
  alpha.tilde <- (1 - no.uncens.in.interval / n) ^ n
  return(alpha.tilde)
}

q.n.test <- function(y, delta) {
  n <- length(y)
  max.obs <- max(y)
  uncens.time <- y[delta == 1]
  max.uncens <- max(uncens.time)
  q.n <- sum(uncens.time >= (2 * max.uncens - max.obs) & 
               uncens.time < max.uncens)
  return(q.n)
}

q.n.crit.val <- function(alpha, g = 1) {
  p <- 1 / (2 ^ (g + 1))
  q <- log(alpha) / log(1 - p) - 1
  return(q)
}

q.n.p.val <- function(q.n, g = 1) {
  p.val <- 1 - pgeom(q.n, 0.5 ^ (g + 1))
  return(p.val)
}

p.hat.G <- function(kme.fit, eps, y.max) {
  kme.y.max.minus.eps <- 1.0 - kme.fit(y.max - eps)
  kme.y.max.minus.half.eps <- 1.0 - kme.fit(y.max - 0.5 * eps)
  p.hat <- 1.0 - kme.fit(y.max)
  p.hat.G.eps.denom <- 2 * kme.y.max.minus.half.eps - kme.y.max.minus.eps - p.hat
  if (p.hat.G.eps.denom == 0) {
    return(list("p.hat.G.eps" = p.hat, "p.hat" = p.hat))
  }
  p.hat.G.eps <- kme.y.max.minus.eps + 
    ((kme.y.max.minus.half.eps - kme.y.max.minus.eps) ^ 2) / p.hat.G.eps.denom
  if (p.hat.G.eps < p.hat) {
    return(list("p.hat.G.eps" = p.hat, "p.hat" = p.hat))
  }
  if (p.hat.G.eps > 1.0) {
    return(list("p.hat.G.eps" = 1.0, "p.hat" = p.hat))
  }
  return(list("p.hat.G.eps" = p.hat.G.eps, "p.hat" = p.hat))
}

t.n.stat <- function(y, delta) {
  y.max <- max(y)
  y.uncens.max <- max(y[delta == 1])
  eps <- y.max
  if (2 * (y.max - y.uncens.max) < y.max) {
    eps <- 9 * y.max / 8 - y.uncens.max / 4
  }
  kme.fit <- estimate.km(y, delta)
  p.hat.G.eps <- p.hat.G(kme.fit, eps, y.max)
  t.n <- p.hat.G.eps$p.hat.G.eps - p.hat.G.eps$p.hat
  return(t.n)
}

t.n.bootstrap <- function(y, delta, n.boot = 500, boot.seeds = NULL) {
  n <- length(y)
  boot.res <- lapply(seq(n.boot), function(j) {
    if (j %% 100 == 0) writeLines(sprintf("Bootstrap iteration: %d / %d", j, n.boot))
    if (!is.null(boot.seeds)) {
      set.seed(boot.seeds[j])
    }
    repeat {
      seed.out <- .Random.seed
      
      w <- sample(seq(n), n, TRUE)
      y.star <- y[w]
      delta.star <- delta[w]
      if (sum(delta.star) > 0) {
        break
      }
    }
    t.n.star <- t.n.stat(y.star, delta.star)
    return(list("bs.iter" = j, "bs.seed" = seed.out, "t.n.star" = t.n.star))
  })
}

t.n.test <- function(y, delta, n.boot = 500, boot.seeds = NULL) {
  writeLines("Tn test")
  t.n <- t.n.stat(y, delta)
  b.res <- t.n.bootstrap(y, delta, n.boot, boot.seeds)
  t.n.star <- sapply(b.res, function(b) {
    return(b$t.n.star)
  })
  
  output.list <- list("t.n" = t.n, "t.n.star" = t.n.star, "boot.res" = b.res)
  return(output.list)
}

t.n.crit.val <- function(t.n, alpha) {
  q <- quantile(t.n[["t.n.star"]] - t.n[["t.n"]], 1.0 - alpha)
  return(q)
}

t.n.p.val <- function(t.n) {
  p.val <- mean(t.n[["t.n.star"]] - t.n[["t.n"]] > t.n[["t.n"]])
  return(p.val)
}
