# Supplementary material for: Testing for Sufficient Follow‐Up in Survival Data With a Cure Fraction
Source: Biom J. 2026 Mar 4;68(2):e70121. doi: 10.1002/bimj.70121 (PMC12961184; doi:10.1002/bimj.70121)
Supplement: Supplementary file 1 — Supporting File 1: bimj70121‐sup‐0001‐DataCode.zip. [file BIMJ-68-e70121-s001.zip › code and data/cureSFUTest/NAMESPACE]

# Generated by roxygen2: do not edit by hand

S3method(print,sfu)
export(sfu.test)
importFrom(fdrtool,gcmlcm)
importFrom(stats,quantile)
importFrom(stats,runif)
importFrom(stats,stepfun)
importFrom(survival,Surv)
importFrom(survival,survfit)
