# Supplementary material for: Testing for Sufficient Follow‐Up in Survival Data With a Cure Fraction
Source: Biom J. 2026 Mar 4;68(2):e70121. doi: 10.1002/bimj.70121 (PMC12961184; doi:10.1002/bimj.70121)
Supplement: Supplementary file 1 — Supporting File 1: bimj70121‐sup‐0001‐DataCode.zip. [file BIMJ-68-e70121-s001.zip › code and data/cureSFUTest/README.md]

# Test for sufficient follow-up in survival data with a cure fraction using shape constrained density estimator
Cure models are widely utilized to analyze survival data with a cure fraction. A sufficiently long follow-up period is necessary to estimate the proportion of 'immune' or 'cured' subjects who will never experience failure. We introduce a more flexible concept of "practically" sufficient follow-up, defined by the distribution's quantiles, and propose a novel nonparametric statistical test. This method primarily assumes a non-increasing density function in the distribution's tail. The test utilizes a shape-constrained density estimator like the Grenander or kernel smoothed Grenander estimator, with critical values computed using a bootstrap procedure.

Detailed description of the method can be found in Yuen and Musta (2024). The implementation is packed as an R package `cureSFUTest` in this repository.

## Installation
Install the package from GitHub via the [**remotes**](https://remotes.r-lib.org) package:
```R
remotes::install_github('tp-yuen/cureSFUTest')
```

## Example
After installing the package, one can run the following code using a breast cancer dataset from [**curatedBreastData**](https://bioconductor.org/packages/curatedBreastData) as a illustration.
```R
library(cureSFUTest)
if (!require("BiocManager", quietly = TRUE))
  install.packages("BiocManager")
BiocManager::install("curatedBreastData")
library(curatedBreastData)

# Read the data
data(curatedBreastDataExprSetList)
d <- curatedBreastDataExprSetList$study_2034_GPL96_all
df <- data.frame(Y = d$RFS_months_or_MIN_months_of_RFS, status = 1 - d$RFS)

# Test setting
tau <- 20 * 12
eps <- 0.01
n.boot <- 1000L

# Test using Smoothed Grenander estimator
sg.test.res <- sfu.test(df$Y, df$status, tau = tau, eps = eps, method = "sg",
                        n.boot = n.boot)
print(sg.test.res)

# Test using Grenander estimator
g.test.res <- sfu.test(df$Y, df$status, tau = tau, eps = eps, method = "g")
print(g.test.res)

# Hypothetical follow-up cutoff at 90 months
cutoff <- 90
df.cutoff <- df
df.cutoff[df.cutoff$Y > cutoff, ]$status <- 0
df.cutoff[df.cutoff$Y > cutoff, ]$Y <- cutoff
# Test using Smoothed Grenander estimator
sg.test.res <- sfu.test(df.cutoff$Y, df.cutoff$status, tau = tau, eps = eps, 
                        method = "sg", n.boot = n.boot)
print(sg.test.res)
```

## References

Planey K (2023). curatedBreastData: Curated breast cancer gene expression data with survival and treatment information. doi:10.18129/B9.bioc.curatedBreastData, R package version 2.30.0, https://bioconductor.org/packages/curatedBreastData.

Yuen, T. P., & Musta, E. (2024). Testing for sufficient follow-up in survival data with a cure fraction. 
