# Supplementary material for: Testing for Sufficient Follow‐Up in Survival Data With a Cure Fraction
Source: Biom J. 2026 Mar 4;68(2):e70121. doi: 10.1002/bimj.70121 (PMC12961184; doi:10.1002/bimj.70121)
Supplement: Supplementary file 1 — Supporting File 1: bimj70121‐sup‐0001‐DataCode.zip. [file BIMJ-68-e70121-s001.zip › code and data/cureSFUTest/DESCRIPTION]

Package: cureSFUTest
Type: Package
Title: Testing for sufficient follow-up in survival data with a cure fraction using shape constrained density estimator
Version: 1.0.0
Date: 2024-03-25
Authors@R: c(person(given = "Eni", family = "Musta", role = c("aut")),
            person(given = "Tsz Pang", family = "Yuen", 
                   email = "patrick.tp.yuen@gmail.com",
                   role = c("aut", "cre")))
Depends: R (>= 4.3.0)
Imports: stats, survival, fdrtool
Description: Testing for sufficient follow-up in survival data with a cure fraction using shape constrained density estimator.
License: GPL (>= 2)
Encoding: UTF-8
LazyData: false
RoxygenNote: 7.3.1
