# Supplementary material for: Testing for Sufficient Follow‐Up in Survival Data With a Cure Fraction
Source: Biom J. 2026 Mar 4;68(2):e70121. doi: 10.1002/bimj.70121 (PMC12961184; doi:10.1002/bimj.70121)
Supplement: Supplementary file 1 — Supporting File 1: bimj70121‐sup‐0001‐DataCode.zip. [file BIMJ-68-e70121-s001.zip › code and data/simulation/simulation_results.Rmd]

---
title: "Testing for sufficient follow-up in survival data with a cure fraction"
subtitle: "Simulation results"
author: "Yuen, T. P. and Musta E."
date: "2025-11-25"
documentclass: article
fontsize: 12pt
geometry: left=1.1in,right=1.1in,top=0.8in,bottom=0.8in
output:
  pdf_document:
    includes:
      in_header: ../misc/resources/header.tex
    fig_caption: yes
    keep_tex: no
---

```{r setup, include=FALSE}
library(knitr)
knitr::opts_chunk$set(echo = TRUE)
source('../misc/resources/utils.R')
source('../misc/simulation_functions.R')
library(xtable)
options(xtable.caption.placement = 'bottom',
        xtable.include.rownames = TRUE, xtable.comment = FALSE,
        xtable.table.placement = "H")
library(data.table)
library(ggplot2)
def.chunk.hook  <- knitr::knit_hooks$get("chunk")
knitr::knit_hooks$set(chunk = function(x, options) {
  x <- def.chunk.hook(x, options)
  ifelse(options$size != "normalsize", paste0("\n \\", options$size,"\n\n", x, "\n\n \\normalsize"), x)
})
```

```{r caption_setup, echo=FALSE}
hook_output <- knit_hooks$get("output")
knit_hooks$set(
  output = function(x, options) {
    if(!is.null(options$code.cap)) {
      x <- paste(c('\\begin{verbatim}', sub('\n$', '', x), '\\end{verbatim}', ''), collapse = '\n')
      if (is.null(options$fig.pos)) {
        fig.pos <- "H"
      } else {
        fig.pos <- options$fig.pos
      }
      out <- paste0("\n\\begin{figure}[", fig.pos, "]\n",
                    if (!is.null(options$ref)) {
                      paste0(x, "\\caption{", options$code.cap, 
                             "\\label{fig:", options$ref,"}", "}")
                    } else {
                      paste0(x, "\\caption{", options$code.cap,"}")
                    },
                    "\n\\end{figure}\n"
      )
    } else {
      return(hook_output(x, options))
    }
  }
)
opts_knit$set(eval.after = "fig.cap")
```

## Setting 1
This section contains code for generating the figures in Section 4.2 of the main manuscript and in Section S1.2.1 of the Supplementary Material using the intermediate results.

```{r read_intermediate_results_setting_1, echo=TRUE, warning=FALSE, message=FALSE, size="scriptsize"}

lambda.all <- c(1)
jumpsize.tau.c.all <- c(0, 0.02, 0.05, 0.2)
p.all <- c(0.2, 0.4, 0.8) # cure fraction
size.all <- c(200, 500, 1000)
res.file.path <- "./intermediate_results/setting1"

melt.id.vars <- c("p.tau_c", "tau.c", "size")
melt.measure.vars <- c("sg.H0.is.reject",
                       "gren.H0.is.reject", 
                       "alpha.H0.is.reject", "alpha.tilde.H0.is.reject",
                       "q.n.H0.is.reject")
legend.names <- expression(hat(f)[n]^SG, hat(f)[n]^G, 
                           hat(alpha)[n], tilde(alpha)[n], Q[n])
jumpsize.labels <- paste('Delta*G(tau[G]) == ', jumpsize.tau.c.all, sep = "")
size.labels <- paste('Size == ', size.all, sep = "")

plots.list <- NULL
all.rej.df <- NULL
for (p in p.all) {
  for (lambda in lambda.all) {
    size.jumpsize.rej.df <- NULL
    for (jumpsize.tau.c in jumpsize.tau.c.all) {
      for (size in size.all) {
        rej.df <- NULL
        res.file.subdir <- sprintf("exp_%s_unif_%s_p_%s_n_%d", 
                                   as.character(lambda), 
                                   as.character(jumpsize.tau.c), 
                                   as.character(p), size)
        rds.files <- list.files(file.path(res.file.path, res.file.subdir), 
                                pattern = "results_grid_no_clip.rds$", 
                                full.names = TRUE)
        if (length(rds.files) == 1L) {
          res <- readRDS(rds.files)
          has.no.tau.c <- all(
            !(res$rej.prop.df$tau.c %in% 
                rej.df[rej.df$jumpsize.tau.c == jumpsize.tau.c, ]$tau.c))
          if (has.no.tau.c) {
            rej.df.tmp <- res$rej.prop.df
            rej.df.tmp$p.tau_c <- pexp(rej.df.tmp$tau.c, rej.df.tmp$lambda)
            rej.df <- rbind(rej.df, rej.df.tmp)
          }
          
          has.no.tau.c.size <- all(
            !(res$rej.prop.df$tau.c %in% 
                size.jumpsize.rej.df[
                  size.jumpsize.rej.df$jumpsize.tau.c == jumpsize.tau.c &
                    size.jumpsize.rej.df$size == size, ]$tau.c))
          if (has.no.tau.c.size) {
            rej.df.tmp <- res$rej.prop.df
            rej.df.tmp$p.tau_c <- pexp(rej.df.tmp$tau.c, rej.df.tmp$lambda)
            size.jumpsize.rej.df <- rbind(size.jumpsize.rej.df, rej.df.tmp)
            all.rej.df <- rbind(all.rej.df, rej.df.tmp)
          }
        }
      }
    }
    plot.df <- as.data.table(size.jumpsize.rej.df)
    plot.df <- melt(plot.df, id.vars = c(melt.id.vars, "jumpsize.tau.c"), 
                    measure.vars = melt.measure.vars, 
                    variable.factor = TRUE)
    plot.df$jumpsize.tau.c <- factor(plot.df$jumpsize.tau.c, 
                                     levels = jumpsize.tau.c.all,
                                     labels = jumpsize.labels)
    plot.df$size <- factor(plot.df$size, levels = size.all, labels = size.labels)
    plot.x.labels <- paste("q", seq(length(unique(plot.df$p.tau_c))), sep = "")
    g1 <- ggplot(plot.df, aes(x = tau.c, y = value, group = variable, 
                              color = variable, linetype = variable)) + 
      geom_line(linewidth = 1) +
      geom_hline(yintercept = unique(size.jumpsize.rej.df$alpha), 
                 colour = 'red', linetype = '3313', linewidth = 1) + 
      geom_vline(xintercept = unique(
        plot.df[plot.df$p.tau_c == 1 - unique(size.jumpsize.rej.df$eps), ][["tau.c"]]), 
        colour = 'black', linetype = '3313', alpha = 0.35, linewidth = 1) + 
      scale_x_continuous(breaks = sort(unique(plot.df$tau.c)),
                         labels = plot.x.labels) +
      scale_y_continuous(breaks = seq(0, 1, 0.1), limits = c(0, 1)) + 
      theme_bw() +
      theme(legend.position="bottom",
            text = element_text(size = 30),
            axis.text.x = element_text(angle = 90, vjust = 0.5, hjust = 1),
            legend.text.align = 0,
            legend.key.width = unit(0.08, "npc"),
            legend.box.margin = margin(t = -10, r = 25, b = 0, l = 0, unit = "pt")) +
      facet_grid(row = vars(size), cols = vars(jumpsize.tau.c), 
                 labeller = label_parsed) +
      labs(color  = "Method", linetype = "Method") +
      xlab(~ paste(tau["G"])) + ylab("Rejecting proportion") +
      scale_color_hue(labels = legend.names) +
      scale_linetype_discrete(labels = legend.names)
    list.tmp <- list(g1)
    names(list.tmp) <- p
    plots.list <- c(plots.list, list.tmp)
  }
}
```

```{r rej_rate_setting_1_S1, echo=FALSE, warning=FALSE, message=FALSE, results="asis", fig.width=16,fig.height=16, out.width="100%", fig.align='center', fig.pos = 'H', fig.cap="Rejection rate of the null hypothesis of insufficient follow-up for different methods in Setting 1 when p = 0.2 (uncured fraction). (Figure S1 in the Supplementary Material)", size="scriptsize"}
plot(plots.list$`0.8`)
```
```{r rej_rate_setting_1_S2, echo=FALSE, warning=FALSE, message=FALSE, results="asis", fig.width=16,fig.height=16, out.width="100%", fig.align='center', fig.pos = 'H', fig.cap="Rejection rate of the null hypothesis of insufficient follow-up for different methods in Setting 1 when p = 0.6 (uncured fraction). (Figure S2 in the Supplementary Material)", size="scriptsize"}
plot(plots.list$`0.4`)
```
```{r rej_rate_setting_1_S3, echo=FALSE, warning=FALSE, message=FALSE, results="asis", fig.width=16,fig.height=16, out.width="100%", fig.align='center', fig.pos = 'H', fig.cap="Rejection rate of the null hypothesis of insufficient follow-up for different methods in Setting 1 when p = 0.8 (uncured fraction). (Figure S3 in the Supplementary Material)", size="scriptsize"}
plot(plots.list$`0.2`)
```

```{r rej_rate_setting_1_fig1, echo=TRUE, warning=FALSE, message=FALSE, results="asis", fig.width=16,fig.height=8, out.width="100%", fig.align='center', fig.pos = 'H', fig.cap="Rejection rate of the null hypothesis of insufficient follow-up for different methods (solid: $\\hat{f}_{nh}^{SG}$, dashed: $\\hat{f}_{n}^{G}$, dotted: $Q_{n}$) in Setting~1 with $n=500$, $\\Delta G(\\tau_{G})=0.02$ and $p=0.2$ (left), $p=0.6$ (center), $p=0.8$ (right). (Figure 1 in the main manuscript)", size="scriptsize"}
legend.names.bw <- legend.names[-c(3,4)]
col.sel <- c('lambda', 'tau.c', 'jumpsize.tau.c', 'p', 
             'size', 'eps', 'alpha', 'tau', 'H0.insufficient', 
             'gren.H0.is.reject', 'sg.H0.is.reject', 'q.n.H0.is.reject', 'p.tau_c')
plot.df <- as.data.table(all.rej.df[all.rej.df$size == 500 &
                                      all.rej.df$jumpsize.tau.c == 0.02, col.sel])
plot.df$t.n.H1.is.reject <- 1 - plot.df$t.n.H1.is.reject
plot.df$p <- 1 - plot.df$p
plot.df <- melt(plot.df, id.vars = c(melt.id.vars, "p", "jumpsize.tau.c"), 
                measure.vars = melt.measure.vars[-c(3,4)],
                variable.factor = TRUE)
plot.df$jumpsize.tau.c <- factor(plot.df$jumpsize.tau.c, levels = jumpsize.tau.c.all,
                                 labels = jumpsize.labels)
plot.df$size <- factor(plot.df$size, levels = size.all, labels = size.labels)
p.labels <- paste('p == ', rev(1 - p.all), sep = "")
plot.df$p <- factor(plot.df$p, levels = rev(1 - p.all), labels = p.labels)
plot.x.labels <- paste("q", seq(length(unique(plot.df$p.tau_c))), sep = "")
g1.bw <- ggplot(plot.df, aes(x = tau.c, y = value, group = variable,
                          color = variable, linetype = variable)) +
  geom_line(linewidth = 1.05) +
  geom_hline(yintercept = unique(size.jumpsize.rej.df$alpha), colour = 'black', linetype = '3313',
             linewidth = 1.05, alpha = 0.35) +
  geom_vline(xintercept = unique(plot.df[plot.df$p.tau_c == 1 - unique(size.jumpsize.rej.df$eps), ][["tau.c"]]),
             colour = 'black', linetype = '3313', alpha = 0.35, linewidth = 1.05) +
  scale_x_continuous(breaks = sort(unique(plot.df$tau.c)),
                     labels = plot.x.labels) +
  scale_y_continuous(breaks = seq(0, 1, 0.1), limits = c(0, 1)) +
  theme_bw() +
  theme(legend.position="bottom",
        text = element_text(size = 25),
        axis.text.x = element_text(angle = 90, vjust = 0.5, hjust = 1, size = 16),
        legend.text.align = 0,
        legend.key.width = unit(0.08, "npc"),
        legend.box.margin = margin(t = -15, r = 25, b = 0, l = 0, unit = "pt")) +
  facet_grid(cols = vars(p),
             labeller = label_parsed) +
  labs(color  = "Method", linetype = "Method") +
  xlab(~ paste(tau["G"])) + ylab("Rejecting proportion") +
  scale_color_grey(labels = legend.names.bw, start = 0.2, end = 0.2) +
  # scale_linetype_discrete(labels = legend.names) +
  scale_linetype_manual(labels = legend.names.bw,
                        values = c("solid", "dashed", "dotted", "twodash", "dotdash", "longdash"))

g1.bw <- g1.bw + theme(legend.position="blank")
g1.bw
```

```{r rej_rate_setting_1_fig2, echo=TRUE, warning=FALSE, message=FALSE, results="asis", fig.width=16,fig.height=8, out.width="100%", fig.align='center', fig.pos = 'H', fig.cap="Rejection rate of the null hypothesis of insufficient follow-up for different methods (solid: $\\hat{f}_{nh}^{SG}$, dashed: $\\hat{f}_{n}^{G}$, dotted: $Q_{n}$) in Setting~1 with $n=500$, $p=0.6$ and  $\\Delta G(\\tau_{G})=0$ (left), 0.02 (center), and 0.2 (right). (Figure 2 in the main manuscript)", size="scriptsize"}
legend.names.bw <- legend.names[-c(3,4)]
col.sel <- c('lambda', 'tau.c', 'jumpsize.tau.c', 'p', 
             'size', 'eps', 'alpha', 'tau', 'H0.insufficient', 
             'gren.H0.is.reject', 'sg.H0.is.reject', 'q.n.H0.is.reject', 'p.tau_c')
plot.df <- as.data.table(all.rej.df[all.rej.df$size == 500 &
                                      all.rej.df$p == 0.4 &
                                      all.rej.df$jumpsize.tau.c != 0.05, col.sel])
plot.df$t.n.H1.is.reject <- 1 - plot.df$t.n.H1.is.reject
plot.df <- melt(plot.df, id.vars = c(melt.id.vars, "p", "jumpsize.tau.c"), 
                measure.vars = melt.measure.vars[-c(3,4)],
                variable.factor = TRUE)
plot.df$jumpsize.tau.c <- factor(plot.df$jumpsize.tau.c, levels = jumpsize.tau.c.all,
                                 labels = jumpsize.labels)
plot.df$size <- factor(plot.df$size, levels = size.all, labels = size.labels)
p.labels <- paste('p == ', 1 - p.all, sep = "")
plot.df$p <- factor(plot.df$p, levels = p.all, labels = p.labels)
plot.x.labels <- paste("q", seq(length(unique(plot.df$p.tau_c))), sep = "")
plot.x.labels[c(2,5,7,9,11)] <- ""

g1.bw <- ggplot(plot.df, aes(x = tau.c, y = value, group = variable,
                          color = variable, linetype = variable)) +
  geom_line(linewidth = 1.05) +
  geom_hline(yintercept = unique(size.jumpsize.rej.df$alpha), colour = 'black', linetype = '3313', 
             linewidth = 1.05, alpha = 0.35) +
  geom_vline(xintercept = unique(plot.df[plot.df$p.tau_c == 1 - unique(size.jumpsize.rej.df$eps), ][["tau.c"]]),
             colour = 'black', linetype = '3313', alpha = 0.35, linewidth = 1.05) +
  scale_x_continuous(breaks = sort(unique(plot.df$tau.c)),
                     labels = plot.x.labels) +
  scale_y_continuous(breaks = seq(0, 1, 0.1), limits = c(0, 1)) +
  theme_bw() +
  theme(legend.position="bottom",
        text = element_text(size = 25),
        axis.text.x = element_text(angle = 90, vjust = 0.5, hjust = 1, size = 16),
        legend.text.align = 0,
        legend.key.width = unit(0.08, "npc"),
        legend.box.margin = margin(t = -15, r = 25, b = 0, l = 0, unit = "pt")) +
  facet_grid(cols = vars(jumpsize.tau.c),
             labeller = label_parsed) +
  labs(color  = "Method", linetype = "Method") +
  xlab(~ paste(tau["G"])) + ylab("Rejecting proportion") +
  scale_color_grey(labels = legend.names.bw, start = 0.2, end = 0.2) +
  # scale_linetype_discrete(labels = legend.names.bw)
  scale_linetype_manual(labels = legend.names.bw,
                        values = c("solid", "dashed", "dotted", "twodash", "dotdash", "longdash"))

g1.bw <- g1.bw + theme(legend.position="blank")
g1.bw
```

```{r rej_rate_setting_1_fig3, echo=TRUE, warning=FALSE, message=FALSE, results="asis", fig.width=16,fig.height=8, out.width="100%", fig.align='center', fig.pos = 'H', fig.cap="Rejection rate of the null hypothesis of insufficient follow-up for different methods (solid: $\\hat{f}_{nh}^{SG}$, dashed: $\\hat{f}_{n}^{G}$, dotted: $Q_{n}$) in Setting~1 with $p=0.6$, $\\Delta G(\\tau_{G})=0.02$ and a sample size of 200 (left), 500 (center), and 1000 (right). (Figure 3 in the main manuscript)", size="scriptsize"}
legend.names.bw <- legend.names[-c(3,4)]
col.sel <- c('lambda', 'tau.c', 'jumpsize.tau.c', 'p', 
             'size', 'eps', 'alpha', 'tau', 'H0.insufficient', 
             'gren.H0.is.reject', 'sg.H0.is.reject', 'q.n.H0.is.reject', 'p.tau_c')
plot.df <- as.data.table(all.rej.df[all.rej.df$p == 0.4 & 
                                      all.rej.df$jumpsize.tau.c == 0.02, col.sel])
plot.df$t.n.H1.is.reject <- 1 - plot.df$t.n.H1.is.reject
plot.df <- melt(plot.df, id.vars = c(melt.id.vars, "p", "jumpsize.tau.c"), 
                measure.vars = melt.measure.vars[-c(3,4)],
                variable.factor = TRUE)
plot.df$jumpsize.tau.c <- factor(plot.df$jumpsize.tau.c, levels = jumpsize.tau.c.all,
                                 labels = jumpsize.labels)
plot.df$size <- factor(plot.df$size, levels = size.all, labels = size.labels)
p.labels <- paste('p == ', 1 - p.all, sep = "")
plot.df$p <- factor(plot.df$p, levels = p.all, labels = p.labels)
plot.x.labels <- paste("q", seq(length(unique(plot.df$p.tau_c))), sep = "")
plot.x.labels[c(2,5,7,9,11)] <- ""

g1.bw <- ggplot(plot.df, aes(x = tau.c, y = value, group = variable,
                          color = variable, linetype = variable)) +
  geom_line(linewidth = 1.05) +
  geom_hline(yintercept = unique(size.jumpsize.rej.df$alpha), colour = 'black', linetype = '3313',
             linewidth = 1.05, alpha = 0.35) +
  geom_vline(xintercept = unique(plot.df[plot.df$p.tau_c == 1 - unique(size.jumpsize.rej.df$eps), ][["tau.c"]]),
             colour = 'black', linetype = '3313', alpha = 0.35, linewidth = 1.05) +
  scale_x_continuous(breaks = sort(unique(plot.df$tau.c)),
                     labels = plot.x.labels) +
  scale_y_continuous(breaks = seq(0, 1, 0.1), limits = c(0, 1)) +
  theme_bw() +
  theme(legend.position="bottom",
        text = element_text(size = 25),
        axis.text.x = element_text(angle = 90, vjust = 0.5, hjust = 1, size = 16),
        legend.text.align = 0,
        legend.key.width = unit(0.08, "npc"),
        legend.box.margin = margin(t = -15, r = 25, b = 0, l = 0, unit = "pt")) +
  facet_grid(cols = vars(size),
             labeller = label_parsed) +
  labs(color  = "Method", linetype = "Method") +
  xlab(~ paste(tau["G"])) + ylab("Rejecting proportion") +
  scale_color_grey(labels = legend.names.bw, start = 0.2, end = 0.2) +
  # scale_linetype_discrete(labels = legend.names.bw)
  scale_linetype_manual(labels = legend.names.bw,
                        values = c("solid", "dashed", "dotted", "twodash", "dotdash", "longdash"))
g1.bw <- g1.bw + theme(legend.position="blank")
g1.bw
```

\clearpage
### Sensitivity of $\tau$
This subsection contains code for generating the figures in Section S1.2.1 
to study the sensitivity of $\tau$.
```{r read_intermediate_results_setting_1_tau, echo=TRUE, warning=FALSE, message=FALSE, size="scriptsize"}

lambda.all <- c(1)
jumpsize.tau.c.all <- c(0, 0.02, 0.05, 0.2)
p.all <- c(0.2, 0.4, 0.8) # cure fraction
size.all <- c(200, 500, 1000)
res.file.path <- "./intermediate_results/setting1"

melt.id.vars <- c("p.tau_c", "tau.c", "size", "tau")
melt.measure.vars <- c(
  "sg.H0.is.reject"
)
legend.names <- expression(hat(f)[n]^G, hat(f)[n]^SG, 
                           hat(alpha)[n], tilde(alpha)[n], Q[n])
jumpsize.labels <- paste('Delta*G(tau[G]) == ', jumpsize.tau.c.all, sep = "")
size.labels <- paste('Size == ', size.all, sep = "")

plots.list <- NULL

for (p in p.all) {
  for (lambda in lambda.all) {
    size.jumpsize.rej.df <- NULL
    for (jumpsize.tau.c in jumpsize.tau.c.all) {
      for (size in size.all) {
        rej.df <- NULL
        res.file.subdir <- sprintf("exp_%s_unif_%s_p_%s_n_%d", 
                                   as.character(lambda), 
                                   as.character(jumpsize.tau.c), 
                                   as.character(p), size)
        rds.files.tau1 <- list.files(file.path(res.file.path, res.file.subdir), 
                                     pattern = "results_grid_no_clip_1.rds$", 
                                     full.names = TRUE)
        rds.files.tau2 <- list.files(file.path(res.file.path, res.file.subdir), 
                                     pattern = "results_grid_no_clip_2.rds$", 
                                     full.names = TRUE)
        rds.files.tau3 <- list.files(file.path(res.file.path, res.file.subdir), 
                                     pattern = "results_grid_no_clip_3.rds$", 
                                     full.names = TRUE)
        for (rds.files in c(rds.files.tau1, rds.files.tau2, rds.files.tau3)) {
          if (length(rds.files) == 1L) {
            res <- readRDS(rds.files)
            has.no.tau.c <- all(!(res$rej.prop.df$tau.c %in% 
                                    rej.df[rej.df$jumpsize.tau.c == jumpsize.tau.c, ]$tau.c))
            has.no.tau <- all(!(res$rej.prop.df$tau %in% 
                                  rej.df[rej.df$jumpsize.tau.c == jumpsize.tau.c, ]$tau))
            if (has.no.tau.c || has.no.tau) {
              rej.df.tmp <- res$rej.prop.df
              rej.df.tmp$p.tau_c <- pexp(rej.df.tmp$tau.c, rej.df.tmp$lambda)
              rej.df <- rbind(rej.df, rej.df.tmp)
            }
            
            has.no.tau.c.size <- all(
              !(res$rej.prop.df$tau.c %in% 
                  size.jumpsize.rej.df[
                    size.jumpsize.rej.df$jumpsize.tau.c == jumpsize.tau.c &
                      size.jumpsize.rej.df$size == size, ]$tau.c))
            has.no.tau.size <- all(
              !(res$rej.prop.df$tau %in% 
                  size.jumpsize.rej.df[
                    size.jumpsize.rej.df$jumpsize.tau.c == jumpsize.tau.c &
                      size.jumpsize.rej.df$size == size, ]$tau))
            if (has.no.tau.c.size || has.no.tau.size) {
              rej.df.tmp <- res$rej.prop.df
              rej.df.tmp$p.tau_c <- pexp(rej.df.tmp$tau.c, rej.df.tmp$lambda)
              size.jumpsize.rej.df <- rbind(size.jumpsize.rej.df, rej.df.tmp)
            }
          }
        }
      }
    }
    plot.df <- as.data.table(size.jumpsize.rej.df)
    plot.df <- melt(plot.df, id.vars = c(melt.id.vars, "jumpsize.tau.c"), 
                    measure.vars = melt.measure.vars, 
                    variable.factor = TRUE)
    plot.df$jumpsize.tau.c <- factor(plot.df$jumpsize.tau.c, levels = jumpsize.tau.c.all,
                                     labels = jumpsize.labels)
    plot.df$size <- factor(plot.df$size, levels = size.all, labels = size.labels)
    plot.df$tau <- as.factor(plot.df$tau)
    legend.names <- format(as.numeric(levels(plot.df$tau)), digits = 4, nsmall = 2)
    plot.x.labels <- paste("q", seq(length(unique(plot.df$p.tau_c))), sep = "")
    g1 <- ggplot(plot.df, aes(x = tau.c, y = value, group = tau, 
                              color = tau, linetype = tau)) + 
      geom_line(linewidth = 1) +
      geom_hline(yintercept = unique(size.jumpsize.rej.df$alpha), 
                 colour = 'red', linetype = '3313', linewidth = 1) + 
      geom_vline(xintercept = unique(
        plot.df[plot.df$p.tau_c == 1 - unique(size.jumpsize.rej.df$eps), ][["tau.c"]]), 
        colour = 'black', linetype = '3313', alpha = 0.35, 
        linewidth = 1) + 
      scale_x_continuous(breaks = sort(unique(plot.df$tau.c)),
                         labels = plot.x.labels) +
      scale_y_continuous(breaks = seq(0, 1, 0.1), limits = c(0, 1)) + 
      theme_bw() +
      theme(legend.position="bottom",
            text = element_text(size = 30),
            axis.text.x = element_text(angle = 90, vjust = 0.5, hjust = 1),
            legend.text.align = 0,
            legend.key.width = unit(0.08, "npc"),
            legend.box.margin = margin(t = -10, r = 25, b = 0, l = 0, unit = "pt")) +
      facet_grid(row = vars(size), cols = vars(jumpsize.tau.c), 
                 labeller = label_parsed) +
      labs(color  = expression(tau), linetype = expression(tau)) +
      xlab(~ paste(tau["G"])) + ylab("Rejecting proportion") +
      scale_color_hue(labels = legend.names) +
      scale_linetype_discrete(labels = legend.names)
    
    list.tmp <- list(g1)
    names(list.tmp) <- p
    plots.list <- c(plots.list, list.tmp)
  }
}
```
```{r rej_rate_setting_1_p_0.2_tau, echo=FALSE, warning=FALSE, message=FALSE, results="asis", fig.width=16,fig.height=16, out.width="100%", fig.align='center', fig.pos = 'H', fig.cap="Rejection rate of the null hypothesis of insufficient follow-up for the test based on $\\hat{f}_{nh}^{SG}$ with different $\\tau$ in Setting 1 when $p = 0.2$ (uncured fraction)", size="scriptsize"}
plot(plots.list$`0.8`)
```
```{r rej_rate_setting_1_S4, echo=FALSE, warning=FALSE, message=FALSE, results="asis", fig.width=16,fig.height=16, out.width="100%", fig.align='center', fig.pos = 'H', fig.cap="Rejection rate of the null hypothesis of insufficient follow-up for the test based on $\\hat{f}_{nh}^{SG}$ with different $\\tau$ in Setting 1 when $p = 0.6$ (uncured fraction). (Figure S4 in the Supplementary Material)", size="scriptsize"}
plot(plots.list$`0.4`)
```
```{r rej_rate_setting_1_p_0.8_tau, echo=FALSE, warning=FALSE, message=FALSE, results="asis", fig.width=16,fig.height=16, out.width="100%", fig.align='center', fig.pos = 'H', fig.cap="Rejection rate of the null hypothesis of insufficient follow-up for the test based on $\\hat{f}_{nh}^{SG}$ with different $\\tau$ in Setting 1 when $p = 0.8$ (uncured fraction)", size="scriptsize"}
plot(plots.list$`0.2`)
```

\clearpage
## Setting 2
This section contains code for generating the figures in Section S1.2.2 of the Supplementary Material using the intermediate results.

```{r read_intermediate_results_setting_2, echo=TRUE, warning=FALSE, message=FALSE, size="scriptsize"}
lambda.all <- c(0.4, 1, 5)
lambda.c.all <- c(0.5)
p.all <- c(0.2, 0.4, 0.8) # cure fraction
size.all <- c(200, 500, 1000)

res.file.path <- "./intermediate_results/setting2"

melt.id.vars <- c("p.tau_c", "tau.c", "size")
melt.measure.vars <- c("sg.H0.is.reject", "gren.H0.is.reject", 
                       "alpha.H0.is.reject", "alpha.tilde.H0.is.reject",
                       "q.n.H0.is.reject")
legend.names <- expression(hat(f)[n]^SG, hat(f)[n]^G, 
                           hat(alpha)[n], tilde(alpha)[n], Q[n])
lambda.c.labels <- paste('lambda[G] == ', lambda.c.all, sep = "")
lambda.labels <- paste('lambda == ', lambda.all, sep = "")
size.labels <- paste('Size == ', size.all, sep = "")

plots.list <- NULL

for (p in p.all) {
  size.jumpsize.rej.df <- NULL
  for (lambda in lambda.all) {
    for (lambda.c in lambda.c.all) {
      for (size in size.all) {
        rej.df <- NULL
        res.file.subdir <- sprintf("exp_%s_exp_trunc_%s_p_%s_n_%d", 
                                   as.character(lambda), 
                                   as.character(lambda.c), 
                                   as.character(p), size)
        rds.files <- list.files(file.path(res.file.path, res.file.subdir), 
                                pattern = "results_grid_no_clip.rds$", 
                                full.names = TRUE)
        if (length(rds.files) == 1L) {
          res <- readRDS(rds.files)
          rej.df.tmp <- res$rej.prop.df
          rej.df.tmp$p.tau_c <- pexp(rej.df.tmp$tau.c, rej.df.tmp$lambda)
          rej.df <- rbind(rej.df, rej.df.tmp)
          size.jumpsize.rej.df <- rbind(size.jumpsize.rej.df, rej.df.tmp)
        }
      }
    }
  }
  plot.df <- as.data.table(size.jumpsize.rej.df)
  plot.df <- melt(plot.df, id.vars = c(melt.id.vars, "lambda"), 
                  measure.vars = melt.measure.vars, 
                  variable.factor = TRUE)
  tau.c.lv <- lapply(lambda.all, function(l) {
    tau.c.unique <- sort(unique(plot.df[plot.df$lambda == l, ]$tau.c))
    return(list("lambda" = l, 
                "x.label" = paste("q", seq(length(tau.c.unique)), sep = ""),
                "x.value" = tau.c.unique))
  })
  tau.c.labels <- unlist(lapply(tau.c.lv, function(x) x$x.label))
  tau.c.levels <- unlist(lapply(tau.c.lv, function(x) x$x.value))
  plot.df$tau.c <- factor(plot.df$tau.c, levels = tau.c.levels, labels = tau.c.labels)
  plot.df$lambda <- factor(plot.df$lambda, levels = lambda.all,
                           labels = lambda.labels)
  plot.df$size <- factor(plot.df$size, levels = size.all, labels = size.labels)
  
  g1 <- ggplot(plot.df, aes(x = tau.c, y = value, group = variable, 
                            color = variable, linetype = variable)) + 
    geom_line(linewidth = 1) +
    geom_hline(yintercept = unique(size.jumpsize.rej.df$alpha), 
               colour = 'red', linetype = '3313', linewidth = 1) + 
    geom_vline(xintercept = unique(plot.df[plot.df$p.tau_c == 1 - unique(size.jumpsize.rej.df$eps), ][["tau.c"]]), 
               colour = 'black', linetype = '3313', alpha = 0.35, 
               linewidth = 1) + 
    scale_y_continuous(breaks = seq(0, 1, 0.2), limits = c(0, 1)) + 
    theme_bw() +
    theme(legend.position="bottom",
          text = element_text(size = 30),
          axis.text.x = element_text(angle = 90, vjust = 0.5, hjust = 1),
          legend.text.align = 0,
          legend.key.width = unit(0.08, "npc"),
          legend.box.margin = margin(t = -10, r = 25, b = 0, l = 0, unit = "pt")) +
    facet_grid(row = vars(size), cols = vars(lambda), 
               labeller = label_parsed, scales = "free_x") +
    labs(color  = "Method", linetype = "Method") +
    xlab(~ paste(tau["G"])) + ylab("Rejecting proportion") +
    scale_color_hue(labels = legend.names) +
    scale_linetype_discrete(labels = legend.names)
  
  list.tmp <- list(g1)
  names(list.tmp) <- p
  plots.list <- c(plots.list, list.tmp)
}
```

```{r rej_rate_setting_2_S5, echo=FALSE, warning=FALSE, message=FALSE, results="asis", fig.width=16,fig.height=16, out.width="100%", fig.align='center', fig.pos = 'H', fig.cap="Rejection rate of the null hypothesis of insufficient follow-up for different methods in Setting 2 when p = 0.2 (uncured fraction). (Figure S6 in the Supplementary Material)", size="scriptsize"}
plot(plots.list$`0.8`)
```
```{r rej_rate_setting_2_S6, echo=FALSE, warning=FALSE, message=FALSE, results="asis", fig.width=16,fig.height=16, out.width="100%", fig.align='center', fig.pos = 'H', fig.cap="Rejection rate of the null hypothesis of insufficient follow-up for different methods in Setting 2 when p = 0.6 (uncured fraction). (Figure S7 in the Supplementary Material)", size="scriptsize"}
plot(plots.list$`0.4`)
```
```{r rej_rate_setting_2_S7, echo=FALSE, warning=FALSE, message=FALSE, results="asis", fig.width=16,fig.height=16, out.width="100%", fig.align='center', fig.pos = 'H', fig.cap="Rejection rate of the null hypothesis of insufficient follow-up for different methods in Setting 2 when p = 0.8 (uncured fraction). (Figure S8 in the Supplementary Material)", size="scriptsize"}
plot(plots.list$`0.2`)
```

\clearpage
## Setting 3
This section contains code for generating the figures in Section S1.2.3 of the Supplementary Material using the intermediate results.

```{r read_intermediate_results_setting_3, echo=TRUE, warning=FALSE, message=FALSE, size="scriptsize"}
shape.all <- c(0.5)
scale.all <- c(1.5)
jumpsize.tau.c.all <- c(0, 0.02, 0.05, 0.2)
p.all <- c(0.2, 0.4, 0.8)
size.all <- c(200, 500, 1000)
eps <- 0.01

res.file.path <- "./intermediate_results/setting3"

melt.id.vars <- c("p.tau_c", "tau.c", "size")
melt.measure.vars <- c("sg.H0.is.reject", "gren.H0.is.reject", 
                       "alpha.H0.is.reject", "alpha.tilde.H0.is.reject",
                       "q.n.H0.is.reject")
legend.names <- expression(hat(f)[n]^SG, hat(f)[n]^G, 
                           hat(alpha)[n], tilde(alpha)[n], Q[n])
lambda.c.labels <- paste('lambda[G] == ', lambda.c.all, sep = "")
lambda.labels <- paste('lambda == ', lambda.all, sep = "")
size.labels <- paste('Size == ', size.all, sep = "")

plots.list <- NULL

for (p in p.all) {
  for (wb.shape in shape.all) {
    for (wb.scale in scale.all) {
      size.jumpsize.rej.df <- NULL
      for (jumpsize.tau.c in jumpsize.tau.c.all) {
        for (size in size.all) {
          rej.df <- NULL
          res.file.subdir <- sprintf("weibull_%s_%s_unif_%s_p_%s_n_%d", 
                                     as.character(wb.shape), as.character(wb.scale),
                                     as.character(jumpsize.tau.c), 
                                     as.character(p), size)
          rds.files <- list.files(file.path(res.file.path, res.file.subdir), 
                                  pattern = sprintf("results_grid_no_clip_%s.rds$", as.character(eps)), 
                                  full.names = TRUE)
          if (length(rds.files) == 1L) {
            res <- readRDS(rds.files)
            has.no.tau.c <- all(!(res$rej.prop.df$tau.c %in% 
                                    rej.df[rej.df$jumpsize.tau.c == jumpsize.tau.c, ]$tau.c))
            if (has.no.tau.c) {
              rej.df.tmp <- res$rej.prop.df
              rej.df.tmp$vline <- qweibull(1 - rej.df.tmp$eps, rej.df.tmp$shape, rej.df.tmp$scale)
              rej.df.tmp$p.tau_c <- pweibull(rej.df.tmp$tau.c, rej.df.tmp$shape, rej.df.tmp$scale)
              rej.df <- rbind(rej.df, rej.df.tmp)
            }
            
            has.no.tau.c.size <- all(
              !(res$rej.prop.df$tau.c %in% 
                  size.jumpsize.rej.df[
                    size.jumpsize.rej.df$jumpsize.tau.c == jumpsize.tau.c &
                      size.jumpsize.rej.df$size == size, ]$tau.c))
            if (has.no.tau.c.size) {
              rej.df.tmp <- res$rej.prop.df
              rej.df.tmp$vline <- qweibull(1 - rej.df.tmp$eps, rej.df.tmp$shape, rej.df.tmp$scale)
              rej.df.tmp$p.tau_c <- pweibull(rej.df.tmp$tau.c, rej.df.tmp$shape, rej.df.tmp$scale)
              size.jumpsize.rej.df <- rbind(size.jumpsize.rej.df, rej.df.tmp)
            }
          }
          
        }
      }
      plot.df <- as.data.table(size.jumpsize.rej.df)
      plot.df <- melt(plot.df, id.vars = c(melt.id.vars, "jumpsize.tau.c"), 
                      measure.vars = melt.measure.vars, 
                      variable.factor = TRUE)
      plot.df$jumpsize.tau.c <- factor(plot.df$jumpsize.tau.c, levels = jumpsize.tau.c.all,
                                       labels = jumpsize.labels)
      plot.df$size <- factor(plot.df$size, levels = size.all, labels = size.labels)
      plot.x.labels <- paste("q", seq(length(unique(plot.df$p.tau_c))), sep = "")
      plot.x.labels[plot.x.labels == "q2"] <- ""  # Overlapping labels
      g1 <- ggplot(plot.df, aes(x = tau.c, y = value, group = variable, 
                                color = variable, linetype = variable)) + 
        geom_line(linewidth = 1) +
        geom_hline(yintercept = unique(size.jumpsize.rej.df$alpha), 
                   colour = 'red', linetype = '3313', linewidth = 1) + 
        geom_vline(xintercept = unique(plot.df$vline), 
                   colour = 'black', linetype = '3313', alpha = 0.35, linewidth = 1) + 
        scale_x_continuous(breaks = sort(unique(plot.df$tau.c)),
                           labels = plot.x.labels) +
        scale_y_continuous(breaks = seq(0, 1, 0.2), limits = c(0, 1)) + 
        theme_bw() +
        theme(legend.position="bottom",
              text = element_text(size = 30),
              axis.text.x = element_text(angle = 90, vjust = 0.5, hjust = 1),
              legend.text.align = 0,
              legend.key.width = unit(0.08, "npc"),
              legend.box.margin = margin(t = -10, r = 25, b = 0, l = 0, unit = "pt")) +
        facet_grid(row = vars(size), cols = vars(jumpsize.tau.c), 
                   labeller = label_parsed) +
        labs(color  = "Method", linetype = "Method") +
        xlab(~ paste(tau["G"])) + ylab("Rejecting proportion") +
        scale_color_hue(labels = legend.names) +
        scale_linetype_discrete(labels = legend.names)
      
      list.tmp <- list(g1)
      names(list.tmp) <- p
      plots.list <- c(plots.list, list.tmp)
    }
  }
}
```


```{r rej_rate_setting_3_S8, echo=FALSE, warning=FALSE, message=FALSE, results="asis", fig.width=16,fig.height=16, out.width="100%", fig.align='center', fig.pos = 'H', fig.cap="Rejection rate of the null hypothesis of insufficient follow-up for different methods in Setting 3 when p = 0.2 (uncured fraction). (Figure S9 in the Supplementary Material)", size="scriptsize"}
plot(plots.list$`0.8`)
```
```{r rej_rate_setting_3_S9, echo=FALSE, warning=FALSE, message=FALSE, results="asis", fig.width=16,fig.height=16, out.width="100%", fig.align='center', fig.pos = 'H', fig.cap="Rejection rate of the null hypothesis of insufficient follow-up for different methods in Setting 3 when p = 0.6 (uncured fraction). (Figure S10 in the Supplementary Material)", size="scriptsize"}
plot(plots.list$`0.4`)
```
```{r rej_rate_setting_3_S10, echo=FALSE, warning=FALSE, message=FALSE, results="asis", fig.width=16,fig.height=16, out.width="100%", fig.align='center', fig.pos = 'H', fig.cap="Rejection rate of the null hypothesis of insufficient follow-up for different methods in Setting 3 when p = 0.8 (uncured fraction). (Figure S11 in the Supplementary Material)", size="scriptsize"}
plot(plots.list$`0.2`)
```
\clearpage

### Changing $\epsilon$ from 0.01 to 0.005
This subsection contains code for generating the figures in Section S1.2.3 
to study the choice of $\epsilon$.
```{r read_intermediate_results_setting_3_eps, echo=TRUE, warning=FALSE, message=FALSE, size="scriptsize"}
shape.all <- c(0.5)
scale.all <- c(1.5)

jumpsize.tau.c.all <- c(0, 0.02, 0.05, 0.2)
p.all <- c(0.2, 0.4, 0.8)
size.all <- c(200, 500, 1000)
eps.all <- c(0.01, 0.005)


res.file.path <- "./intermediate_results/setting3"

melt.id.vars <- c("p.tau_c", "tau.c", "size", "vline", "eps")
melt.measure.vars <- c(
  "sg.H0.is.reject"
)
legend.names <- expression(hat(f)[n]^G, hat(f)[n]^SG, 
                           hat(alpha)[n], tilde(alpha)[n], Q[n])
jumpsize.labels <- paste('Delta*G(tau[G]) == ', jumpsize.tau.c.all, sep = "")
size.labels <- paste('Size == ', size.all, sep = "")

plots.list <- NULL

for (p in p.all) {
  for (wb.shape in shape.all) {
    for (wb.scale in scale.all) {
      size.jumpsize.rej.df <- NULL
      for (jumpsize.tau.c in jumpsize.tau.c.all) {
        for (size in size.all) {
          rej.df <- NULL
          res.file.subdir <- sprintf("weibull_%s_%s_unif_%s_p_%s_n_%d", 
                                     as.character(wb.shape), as.character(wb.scale),
                                     as.character(jumpsize.tau.c), 
                                     as.character(p), size)
          for (eps in eps.all) {
            rds.files <- list.files(
              file.path(res.file.path, res.file.subdir), 
              pattern = sprintf("results_grid_no_clip_%s.rds$", as.character(eps)), 
              full.names = TRUE)
            if (length(rds.files) == 1L) {
              res <- readRDS(rds.files)
              has.no.tau.c <- all(!(res$rej.prop.df$tau.c %in% 
                                      rej.df[rej.df$jumpsize.tau.c == jumpsize.tau.c, ]$tau.c))
              has.no.eps <- all(!(res$rej.prop.df$eps %in% 
                                    rej.df[rej.df$jumpsize.tau.c == jumpsize.tau.c, ]$eps))
              if (has.no.tau.c || has.no.eps) {
                rej.df.tmp <- res$rej.prop.df
                rej.df.tmp$vline <- qweibull(1 - rej.df.tmp$eps, rej.df.tmp$shape, rej.df.tmp$scale)
                rej.df.tmp$p.tau_c <- pweibull(rej.df.tmp$tau.c, rej.df.tmp$shape, rej.df.tmp$scale)
                rej.df <- rbind(rej.df, rej.df.tmp)
              }
              
              has.no.tau.c.size <- all(
                !(res$rej.prop.df$tau.c %in% 
                    size.jumpsize.rej.df[
                      size.jumpsize.rej.df$jumpsize.tau.c == jumpsize.tau.c &
                        size.jumpsize.rej.df$size == size, ]$tau.c))
              has.no.eps.size <- all(
                !(res$rej.prop.df$eps %in% 
                    size.jumpsize.rej.df[
                      size.jumpsize.rej.df$jumpsize.tau.c == jumpsize.tau.c &
                        size.jumpsize.rej.df$size == size, ]$eps))
              if (has.no.tau.c.size || has.no.eps.size) {
                rej.df.tmp <- res$rej.prop.df
                rej.df.tmp$vline <- qweibull(1 - rej.df.tmp$eps, rej.df.tmp$shape, rej.df.tmp$scale)
                rej.df.tmp$p.tau_c <- pweibull(rej.df.tmp$tau.c, rej.df.tmp$shape, rej.df.tmp$scale)
                size.jumpsize.rej.df <- rbind(size.jumpsize.rej.df, rej.df.tmp)
              }
            }
          }
        }
      }
      plot.df <- as.data.table(size.jumpsize.rej.df)
      plot.df <- melt(plot.df, id.vars = c(melt.id.vars, "jumpsize.tau.c"), 
                      measure.vars = melt.measure.vars, 
                      variable.factor = TRUE)
      plot.df$jumpsize.tau.c <- factor(plot.df$jumpsize.tau.c, levels = jumpsize.tau.c.all,
                                       labels = jumpsize.labels)
      plot.df$size <- factor(plot.df$size, levels = size.all, labels = size.labels)
      plot.df$eps <- as.factor(plot.df$eps)
      plot.x.labels <- paste("q", seq(length(unique(plot.df$p.tau_c))), sep = "")
      plot.x.labels[plot.x.labels == "q2"] <- ""  # Overlapping labels
      legend.names <- sapply(levels(plot.df$eps), function(e) bquote(epsilon==.(as.numeric(e))))
      g1 <- ggplot(plot.df, aes(x = tau.c, y = value, group = eps, 
                                color = eps, linetype = eps)) + 
        geom_line(linewidth = 1) +
        geom_hline(yintercept = unique(size.jumpsize.rej.df$alpha), 
                   colour = 'red', linetype = '3313', linewidth = 1) + 
        scale_x_continuous(breaks = sort(unique(plot.df$tau.c)),
                           labels = plot.x.labels) +
        scale_y_continuous(breaks = seq(0, 1, 0.2), limits = c(0, 1)) + 
        theme_bw() +
        theme(legend.position="bottom",
              text = element_text(size = 30),
              axis.text.x = element_text(angle = 90, vjust = 0.5, hjust = 1),
              legend.text.align = 0,
              legend.key.width = unit(0.08, "npc"),
              legend.box.margin = margin(t = -10, r = 25, b = 0, l = 0, unit = "pt")) +
        facet_grid(row = vars(size), cols = vars(jumpsize.tau.c), 
                   labeller = label_parsed) +
        labs(color  = "", linetype = "") +
        xlab(~ paste(tau["G"])) + ylab("Rejecting proportion") +
        scale_color_hue(labels = legend.names) +
        scale_linetype_discrete(labels = legend.names)
      
      list.tmp <- list(g1)
      names(list.tmp) <- p
      plots.list <- c(plots.list, list.tmp)
    }
  }
}

```

```{r rej_rate_setting_3_S11, echo=FALSE, warning=FALSE, message=FALSE, results="asis", fig.width=16,fig.height=16, out.width="100%", fig.align='center', fig.pos = 'H', fig.cap="Rejection rate of insufficient follow-up for the test based on $\\hat{f}_{nh}^{SG}$ in Setting 3 when $p = 0.6$ (uncured fraction). $q_6$ corresponds to $q_{0.99}$; and $q_{0.995}$ locates between $q_7$ and $q_8$. (Figure S12 in the Supplementary Material)", size="scriptsize"}
plot(plots.list$`0.4`)
```

\clearpage
## Setting 4
This section contains code for generating the figures in Section 4.2 of the main manuscript and  in Section S1.2.4 of the Supplementary Material using the intermediate results.

```{r read_intermediate_results_setting_4, echo=TRUE, warning=FALSE, message=FALSE, size="scriptsize"}
lambda.all <- c(1)
p.tau0.all <- c(0.99)
jumpsize.tau.c.all <- c(0, 0.02, 0.05, 0.2)
p.all <- 0.4
size.all <- c(200, 500, 1000)

res.file.path <- "./intermediate_results/setting4"


melt.id.vars <- c("p.tau_c", "tau.c", "size")
melt.measure.vars <- c("sg.H0.is.reject", "gren.H0.is.reject", 
                       "alpha.H0.is.reject", "alpha.tilde.H0.is.reject",
                       "q.n.H0.is.reject")
legend.names <- expression(hat(f)[n]^SG, hat(f)[n]^G, 
                           hat(alpha)[n], tilde(alpha)[n], Q[n])
jumpsize.labels <- paste('Delta*G(tau[G]) == ', jumpsize.tau.c.all, sep = "")
size.labels <- paste('Size == ', size.all, sep = "")

plots.list <- NULL
all.rej.df <- NULL
for (p in p.all) {
  for (lambda in lambda.all) {
    for (p.tau0 in p.tau0.all) {
      size.jumpsize.rej.df <- NULL
      for (jumpsize.tau.c in jumpsize.tau.c.all) {
        for (size in size.all) {
          rej.df <- NULL
          res.file.subdir <- sprintf("texp_%s_%s_unif_%s_p_%s_n_%d", 
                                     as.character(lambda), as.character(p.tau0),
                                     as.character(jumpsize.tau.c), 
                                     as.character(p), size)
          rds.files <- list.files(file.path(res.file.path, res.file.subdir), 
                                  pattern = "results_grid_no_clip.rds$", 
                                  full.names = TRUE)
          if (length(rds.files) == 1L) {
            res <- readRDS(rds.files)
            has.no.tau.c <- all(!(res$rej.prop.df$tau.c %in% 
                                    rej.df[rej.df$jumpsize.tau.c == jumpsize.tau.c, ]$tau.c))
            if (has.no.tau.c) {
              rej.df.tmp <- res$rej.prop.df
              p.tau_c.tmp <- 1 + pexp(rej.df.tmp$tau.c, rej.df.tmp$lambda)
              tau0.tmp <- qexp(rej.df.tmp$p.tau0, rej.df.tmp$lambda)
              p.tau_c.tmp[rej.df.tmp$tau.c < tau0.tmp] <- ptexp(
                rej.df.tmp[rej.df.tmp$tau.c < tau0.tmp, ]$tau.c, 
                rej.df.tmp[rej.df.tmp$tau.c < tau0.tmp, ]$lambda,
                tau0.tmp[rej.df.tmp$tau.c < tau0.tmp])
              rej.df.tmp$p.tau_c <- p.tau_c.tmp 
              
              rej.df <- rbind(rej.df, rej.df.tmp)
            }
            
            has.no.tau.c.size <- all(
              !(res$rej.prop.df$tau.c %in% 
                  size.jumpsize.rej.df[
                    size.jumpsize.rej.df$jumpsize.tau.c == jumpsize.tau.c &
                      size.jumpsize.rej.df$size == size, ]$tau.c))
            if (has.no.tau.c.size) {
              rej.df.tmp <- res$rej.prop.df
              p.tau_c.tmp <- 1 + pexp(rej.df.tmp$tau.c, rej.df.tmp$lambda)
              tau0.tmp <- qexp(rej.df.tmp$p.tau0, rej.df.tmp$lambda)
              p.tau_c.tmp[rej.df.tmp$tau.c < tau0.tmp] <- ptexp(
                rej.df.tmp[rej.df.tmp$tau.c < tau0.tmp, ]$tau.c, 
                rej.df.tmp[rej.df.tmp$tau.c < tau0.tmp, ]$lambda,
                tau0.tmp[rej.df.tmp$tau.c < tau0.tmp])
              rej.df.tmp$p.tau_c <- p.tau_c.tmp 
              
              size.jumpsize.rej.df <- rbind(size.jumpsize.rej.df, rej.df.tmp)
              all.rej.df <- rbind(all.rej.df, rej.df.tmp)
            }
          }
          
        }
      }
      plot.df <- as.data.table(size.jumpsize.rej.df)
      plot.df <- melt(plot.df, id.vars = c(melt.id.vars, "jumpsize.tau.c"), 
                      measure.vars = melt.measure.vars, 
                      variable.factor = TRUE)
      plot.df$jumpsize.tau.c <- factor(plot.df$jumpsize.tau.c, levels = jumpsize.tau.c.all,
                                       labels = jumpsize.labels)
      plot.df$size <- factor(plot.df$size, levels = size.all, labels = size.labels)
      
      plot.x.labels <- paste("q", seq(length(unique(plot.df$p.tau_c))), sep = "")
      plot.x.labels[c(7, 9, 11)] <- ""
      g1 <- ggplot(plot.df, aes(x = tau.c, y = value, group = variable, 
                                color = variable, linetype = variable)) + 
        geom_line(linewidth = 1) +
        geom_hline(yintercept = unique(size.jumpsize.rej.df$alpha), 
                   colour = 'red', linetype = '3313', linewidth = 1) + 
        geom_vline(xintercept = unique(plot.df[plot.df$p.tau_c == 1 - unique(size.jumpsize.rej.df$eps), ][["tau.c"]]), 
                   colour = 'black', linetype = '3313', alpha = 0.35,
                   linewidth = 1) +
        scale_x_continuous(breaks = sort(unique(plot.df$tau.c)),
                           labels = plot.x.labels) +
        scale_y_continuous(breaks = seq(0, 1, 0.1), limits = c(0, 1)) + 
        theme_bw() +
        theme(legend.position="bottom",
              text = element_text(size = 30),
              axis.text.x = element_text(angle = 90, vjust = 0.5, hjust = 1),
              legend.text.align = 0,
              legend.key.width = unit(0.08, "npc"),
              legend.box.margin = margin(t = -10, r = 25, b = 0, l = 0, unit = "pt")) +
        facet_grid(row = vars(size), cols = vars(jumpsize.tau.c), 
                   labeller = label_parsed) +
        labs(color  = "Method", linetype = "Method") +
        xlab(~ paste(tau["G"])) + ylab("Rejecting proportion") +
        scale_color_hue(labels = legend.names) +
        scale_linetype_discrete(labels = legend.names)
      
      list.tmp <- list(g1)
      names(list.tmp) <- p
      plots.list <- c(plots.list, list.tmp)
    }
  }
}
```
```{r rej_rate_setting_4_S12, echo=FALSE, warning=FALSE, message=FALSE, results="asis", fig.width=16,fig.height=16, out.width="100%", fig.align='center', fig.pos = 'H', fig.cap="Rejection rate of the null hypothesis of insufficient follow-up for different methods in Setting 4 when p = 0.6 (uncured fraction). (Figure S13 in the Supplementary Material)", size="scriptsize"}
plot(plots.list$`0.4`)
```

```{r read_intermediate_results_setting_4_tau, echo=TRUE, warning=FALSE, message=FALSE, size="scriptsize"}
lambda.all <- c(1)
p.tau0.all <- c(0.99)
jumpsize.tau.c.all <- c(0, 0.02, 0.05, 0.2)
p.all <- 0.4
size.all <- c(200, 500, 1000)

res.file.path <- "./intermediate_results/setting4"


melt.id.vars <- c("p.tau_c", "tau.c", "size")
melt.measure.vars <- c("sg.H0.is.reject", "gren.H0.is.reject", 
                       "alpha.H0.is.reject", "alpha.tilde.H0.is.reject",
                       "q.n.H0.is.reject")
legend.names <- expression(hat(f)[n]^SG, hat(f)[n]^G, 
                           hat(alpha)[n], tilde(alpha)[n], Q[n])
jumpsize.labels <- paste('Delta*G(tau[G]) == ', jumpsize.tau.c.all, sep = "")
size.labels <- paste('Size == ', size.all, sep = "")

plots.list <- NULL
all.rej.df <- NULL
for (p in p.all) {
  for (lambda in lambda.all) {
    for (p.tau0 in p.tau0.all) {
      size.jumpsize.rej.df <- NULL
      for (jumpsize.tau.c in jumpsize.tau.c.all) {
        for (size in size.all) {
          rej.df <- NULL
          res.file.subdir <- sprintf("texp_%s_%s_unif_%s_p_%s_n_%d", 
                                     as.character(lambda), as.character(p.tau0),
                                     as.character(jumpsize.tau.c), 
                                     as.character(p), size)
          rds.files.suff.tau1 <- list.files(file.path(res.file.path, res.file.subdir), 
                                            pattern = "results_grid_no_clip_extra_1.rds$", 
                                            full.names = TRUE)
          rds.files.suff.tau2 <- list.files(file.path(res.file.path, res.file.subdir), 
                                            pattern = "results_grid_no_clip_extra_1.25.rds$", 
                                            full.names = TRUE)
          rds.files.suff.tau3 <- list.files(file.path(res.file.path, res.file.subdir), 
                                            pattern = "results_grid_no_clip_extra_1.5.rds$", 
                                            full.names = TRUE)
          for (rds.files in c(rds.files.suff.tau1, rds.files.suff.tau2, rds.files.suff.tau3)) {
            if (length(rds.files) == 1L) {
              res <- readRDS(rds.files)
              has.no.tau.c <- all(!(res$rej.prop.df$tau.c %in% 
                                      rej.df[rej.df$jumpsize.tau.c == jumpsize.tau.c, ]$tau.c))
              has.no.tau <- all(!(res$rej.prop.df$tau.suff %in% 
                                    rej.df[rej.df$jumpsize.tau.c == jumpsize.tau.c, ]$tau))
              if (has.no.tau.c || has.no.tau) {
                rej.df.tmp <- res$rej.prop.df
                if ("tau.suff" %in% colnames(rej.df.tmp)) {
                  rej.df.tmp$tau <- rej.df.tmp$tau.suff
                  rej.df.tmp$tau.suff <- NULL
                }
                p.tau_c.tmp <- 1 + pexp(rej.df.tmp$tau.c, rej.df.tmp$lambda)
                tau0.tmp <- qexp(rej.df.tmp$p.tau0, rej.df.tmp$lambda)
                p.tau_c.tmp[rej.df.tmp$tau.c < tau0.tmp] <- ptexp(
                  rej.df.tmp[rej.df.tmp$tau.c < tau0.tmp, ]$tau.c, 
                  rej.df.tmp[rej.df.tmp$tau.c < tau0.tmp, ]$lambda,
                  tau0.tmp[rej.df.tmp$tau.c < tau0.tmp])
                rej.df.tmp$p.tau_c <- p.tau_c.tmp 
                
                rej.df <- rbind(rej.df, rej.df.tmp)
              }
              
              has.no.tau.c.size <- all(
                !(res$rej.prop.df$tau.c %in% 
                    size.jumpsize.rej.df[
                      size.jumpsize.rej.df$jumpsize.tau.c == jumpsize.tau.c &
                        size.jumpsize.rej.df$size == size, ]$tau.c))
              has.no.tau.size <- all(
                !(res$rej.prop.df$tau.suff %in% 
                    size.jumpsize.rej.df[
                      size.jumpsize.rej.df$jumpsize.tau.c == jumpsize.tau.c &
                        size.jumpsize.rej.df$size == size, ]$tau))
              if (has.no.tau.c.size || has.no.tau.size) {
                rej.df.tmp <- res$rej.prop.df
                if ("tau.suff" %in% colnames(rej.df.tmp)) {
                  rej.df.tmp$tau <- rej.df.tmp$tau.suff
                  rej.df.tmp$tau.suff <- NULL
                }
                p.tau_c.tmp <- 1 + pexp(rej.df.tmp$tau.c, rej.df.tmp$lambda)
                tau0.tmp <- qexp(rej.df.tmp$p.tau0, rej.df.tmp$lambda)
                p.tau_c.tmp[rej.df.tmp$tau.c < tau0.tmp] <- ptexp(
                  rej.df.tmp[rej.df.tmp$tau.c < tau0.tmp, ]$tau.c, 
                  rej.df.tmp[rej.df.tmp$tau.c < tau0.tmp, ]$lambda,
                  tau0.tmp[rej.df.tmp$tau.c < tau0.tmp])
                rej.df.tmp$p.tau_c <- p.tau_c.tmp 
                
                size.jumpsize.rej.df <- rbind(size.jumpsize.rej.df, rej.df.tmp)
              }
              has.no.tau.c.all <- all(!(res$rej.prop.df$tau.c %in% 
                                          all.rej.df[all.rej.df$jumpsize.tau.c == jumpsize.tau.c &
                                                       all.rej.df$size == size, ]$tau.c))
              has.no.tau.size.all <- all(
                !(res$rej.prop.df$tau.suff %in% 
                    all.rej.df[
                      all.rej.df$jumpsize.tau.c == jumpsize.tau.c &
                        all.rej.df$size == size, ]$tau))
              
              if (has.no.tau.c.all || has.no.tau.size.all) {
                rej.df.tmp <- res$rej.prop.df
                if ("tau.suff" %in% colnames(rej.df.tmp)) {
                  rej.df.tmp$tau <- rej.df.tmp$tau.suff
                  rej.df.tmp$tau.suff <- NULL
                }
                p.tau_c.tmp <- 1 + pexp(rej.df.tmp$tau.c, rej.df.tmp$lambda)
                tau0.tmp <- qexp(rej.df.tmp$p.tau0, rej.df.tmp$lambda)
                p.tau_c.tmp[rej.df.tmp$tau.c < tau0.tmp] <- ptexp(
                  rej.df.tmp[rej.df.tmp$tau.c < tau0.tmp, ]$tau.c, 
                  rej.df.tmp[rej.df.tmp$tau.c < tau0.tmp, ]$lambda,
                  tau0.tmp[rej.df.tmp$tau.c < tau0.tmp])
                rej.df.tmp$p.tau_c <- p.tau_c.tmp 
                all.rej.df <- rbind(all.rej.df, rej.df.tmp)
              }
            }
          }
          
        }
      }
    }
  }
}
```
```{r rej_rate_setting_4_fig4, echo=FALSE, warning=FALSE, message=FALSE, results="asis", fig.width=16,fig.height=8, out.width="100%", fig.align='center', fig.pos = 'H', fig.cap="Rejection rate of the null hypothesis of insufficient follow-up for different methods (solid: $\\hat{f}_{nh}^{SG}$ with $\\tau_{1}\\approx4.5569$, dashed: $\\hat{f}_{nh}^{SG}$ with $\\tau_{2}=1.25\\tau_{1}$, dash-dotted: $\\hat{f}_{nh}^{SG}$ with $\\tau_{3}=1.5\\tau_{1}$, dotted: $Q_{n}$) in Setting~4 with $n=500$, $p=0.6$ and $\\Delta G(\\tau_{G})=0$ (left), $\\Delta G(\\tau_{G})=0.02$ (center), and $\\Delta G(\\tau_{G})=0.2$ (right). (Figure 4 in the main manuscript)", size="scriptsize"}
melt.id.vars <- c("p.tau_c", "tau.c", "size", "tau")
legend.names.bw <- legend.names[-c(3,4)]
col.sel <- c('lambda', 'p.tau0', 'tau.c', 'jumpsize.tau.c', 'p', 
             'size', 'eps', 'alpha', 'tau', 'H0.insufficient',
             'sg.H0.is.reject', 'q.n.H0.is.reject', 'p.tau_c')
plot.df <- as.data.table(all.rej.df[all.rej.df$size == 500 & 
                                      all.rej.df$p == 0.4 & 
                                      all.rej.df$jumpsize.tau.c != 0.05, ])
plot.df.tau <- plot.df[, -c("tau", "gren.H0.is.reject", "sg.H0.is.reject")]
plot.df.tau <- plot.df.tau[!duplicated(plot.df.tau)]
for (tt in unique(plot.df$tau)) {
  plot.df.temp <- plot.df[tau == tt, -c("H0.insufficient", "alpha.H0.is.reject", 
                                        "alpha.tilde.H0.is.reject", "q.n.H0.is.reject",
                                        "t.n.H1.is.reject", "gren.H0.is.reject")]
  plot.df.temp[tau.c >= tau, sg.H0.is.reject:= NA]
  setnames(plot.df.temp, "sg.H0.is.reject", 
           sprintf("sg.H0.is.reject_%0.4f", tt))
  plot.df.tau <- merge(plot.df.tau, plot.df.temp, by = c("lambda", "p.tau0", "tau.c", 
                                                         "jumpsize.tau.c", "p", "size",
                                                         "eps", "alpha", "p.tau_c"))
}
melt.measure.vars <- c(sprintf("sg.H0.is.reject_%0.4f", unique(plot.df$tau)),
                       "q.n.H0.is.reject")
plot.df.tau$t.n.H1.is.reject <- 1 - plot.df.tau$t.n.H1.is.reject
plot.df.tau <- melt(plot.df.tau, 
                    id.vars = c(melt.id.vars[-length(melt.id.vars)], 
                                "p", "jumpsize.tau.c"), 
                    measure.vars = melt.measure.vars,
                    variable.factor = TRUE)
plot.df.tau$jumpsize.tau.c <- factor(plot.df.tau$jumpsize.tau.c, levels = jumpsize.tau.c.all,
                                 labels = jumpsize.labels)
plot.df.tau$size <- factor(plot.df.tau$size, levels = size.all, labels = size.labels)
p.labels <- paste('p == ', 1 - p.all, sep = "")
plot.df.tau$p <- factor(plot.df.tau$p, levels = p.all, labels = p.labels)
plot.x.labels <- paste("q", seq(length(unique(plot.df.tau$p.tau_c))), sep = "")
plot.x.labels[c(2,5,7,8,9,10,11,12,15,17,18)] <- ""

plot.df.tau <- plot.df.tau[!is.na(value)]

g1.bw <- ggplot(plot.df.tau, aes(x = tau.c, y = value, group = variable,
                             color = variable, linetype = variable)) +
  geom_line(linewidth = 1.05) +
  geom_hline(yintercept = unique(size.jumpsize.rej.df$alpha), colour = 'black', linetype = '3313', 
             linewidth = 1.05, alpha = 0.35) +
  geom_vline(xintercept = unique(plot.df[plot.df$p.tau_c == 1 - unique(size.jumpsize.rej.df$eps), ][["tau.c"]]),
             colour = 'black', linetype = '3313', alpha = 0.35, linewidth = 1.05) +
  scale_x_continuous(breaks = sort(unique(plot.df$tau.c)),
                     labels = plot.x.labels) +
  scale_y_continuous(breaks = seq(0, 1, 0.1), limits = c(0, 1)) +
  theme_bw() +
  theme(legend.position="bottom",
        text = element_text(size = 25),
        axis.text.x = element_text(angle = 90, vjust = 0.5, hjust = 1, size = 16),
        legend.text.align = 0,
        legend.key.width = unit(0.08, "npc"),
        legend.box.margin = margin(t = -15, r = 25, b = 0, l = 0, unit = "pt")) +
  facet_grid(cols = vars(jumpsize.tau.c),
             labeller = label_parsed) +
  labs(color  = "Method", linetype = "Method") +
  xlab(~ paste(tau["G"])) + ylab("Rejecting proportion") +
  scale_color_grey(labels = legend.names.bw, start = 0.2, end = 0.2) +
  # scale_linetype_discrete(labels = legend.names)
  scale_linetype_manual(labels = legend.names.bw,
                        values = c("solid", "dashed", "dotdash", "dotted", "twodash", "longdash"))

g1.bw <- g1.bw + theme(legend.position="blank")
g1.bw
```

\clearpage
## Setting 5
This section contains code for generating the figures in Section S1.2.5 of the Supplementary Material using the intermediate results.

```{r read_intermediate_results_setting_5, echo=TRUE, warning=FALSE, message=FALSE, size="scriptsize"}
lambda.all <- c(5)
p.tau0.all <- c(0.99)
lambda.c.all <- c(0.5, 3)
p.all <- 0.4
size.all <- c(200, 500, 1000)

res.file.path <- "./intermediate_results/setting5"

melt.id.vars <- c("p.tau_c", "tau.c", "size")
melt.measure.vars <- c("sg.H0.is.reject", "gren.H0.is.reject", 
                       "alpha.H0.is.reject", "alpha.tilde.H0.is.reject",
                       "q.n.H0.is.reject")
legend.names <- expression(hat(f)[n]^SG, hat(f)[n]^G, 
                           hat(alpha)[n], tilde(alpha)[n], Q[n])
lambda.c.labels <- paste('lambda[C] == ', lambda.c.all, sep = "")
size.labels <- paste('Size == ', size.all, sep = "")

plots.list <- NULL
for (p in p.all) {
  for (lambda in lambda.all) {
    for (p.tau0 in p.tau0.all) {
      size.jumpsize.rej.df <- NULL
      for (lambda.c in lambda.c.all) {
        for (size in size.all) {
          rej.df <- NULL
          res.file.subdir <- sprintf("texp_%s_%s_exp_trunc_%s_p_%s_n_%d", 
                                     as.character(lambda), as.character(p.tau0),
                                     as.character(lambda.c), 
                                     as.character(p), size)
          rds.files <- list.files(file.path(res.file.path, res.file.subdir), 
                                  pattern = "results_grid_no_clip.rds$", 
                                  full.names = TRUE)
          if (length(rds.files) == 1L) {
            res <- readRDS(rds.files)
            rej.df.tmp <- res$rej.prop.df
            p.tau_c.tmp <- 1 + pexp(rej.df.tmp$tau.c, rej.df.tmp$lambda)
            tau0.tmp <- qexp(rej.df.tmp$p.tau0, rej.df.tmp$lambda)
            p.tau_c.tmp[rej.df.tmp$tau.c < tau0.tmp] <- ptexp(
              rej.df.tmp[rej.df.tmp$tau.c < tau0.tmp, ]$tau.c, 
              rej.df.tmp[rej.df.tmp$tau.c < tau0.tmp, ]$lambda,
              tau0.tmp[rej.df.tmp$tau.c < tau0.tmp])
            rej.df.tmp$p.tau_c <- p.tau_c.tmp 
            
            rej.df <- rbind(rej.df, rej.df.tmp)
            size.jumpsize.rej.df <- rbind(size.jumpsize.rej.df, rej.df.tmp)
          }
          
        }
      }
      plot.df <- as.data.table(size.jumpsize.rej.df)
      plot.df <- melt(plot.df, id.vars = c(melt.id.vars, "lambda.c"), 
                      measure.vars = melt.measure.vars, 
                      variable.factor = TRUE)
      plot.df$lambda.c <- factor(plot.df$lambda.c, levels = lambda.c.all,
                                 labels = lambda.c.labels)
      plot.df$size <- factor(plot.df$size, levels = size.all, labels = size.labels)
      
      plot.x.labels <- paste("q", seq(length(unique(plot.df$p.tau_c))), sep = "")
      g1 <- ggplot(plot.df, aes(x = tau.c, y = value, group = variable, 
                                color = variable, linetype = variable)) + 
        geom_line(linewidth = 1) +
        geom_hline(yintercept = unique(size.jumpsize.rej.df$alpha), 
                   colour = 'red', linetype = '3313', linewidth = 1) + 
        geom_vline(xintercept = unique(plot.df[plot.df$p.tau_c == 1 - unique(size.jumpsize.rej.df$eps), ][["tau.c"]]), 
                   colour = 'black', linetype = '3313', alpha = 0.35, linewidth = 1) +
        scale_x_continuous(breaks = sort(unique(plot.df$tau.c)),
                           labels = plot.x.labels) +
        scale_y_continuous(breaks = seq(0, 1, 0.1), limits = c(0, 1)) + 
        theme_bw() +
        theme(legend.position="bottom",
              text = element_text(size = 30),
              axis.text.x = element_text(angle = 90, vjust = 0.5, hjust = 1),
              legend.text.align = 0,
              legend.key.width = unit(0.08, "npc"),
              legend.box.margin = margin(t = -10, r = 25, b = 0, l = 0, unit = "pt")) +
        facet_grid(row = vars(size), cols = vars(lambda.c), 
                   labeller = label_parsed) +
        labs(color  = "Method", linetype = "Method") +
        xlab(~ paste(tau["G"])) + ylab("Rejecting proportion") +
        scale_color_hue(labels = legend.names) +
        scale_linetype_discrete(labels = legend.names)
      
      
      list.tmp <- list(g1)
      names(list.tmp) <- p
      plots.list <- c(plots.list, list.tmp)
    }
  }
}
```
```{r rej_rate_setting_5_S13, echo=FALSE, warning=FALSE, message=FALSE, results="asis", fig.width=16,fig.height=16, out.width="100%", fig.align='center', fig.pos = 'H', fig.cap="Rejection rate of the null hypothesis of insufficient follow-up for different methods in Setting 5 when p = 0.6 (uncured fraction). (Figure S14 in the Supplementary Material)", size="scriptsize"}
plot(plots.list$`0.4`)
```

\clearpage
## Setting 6
This section contains code for generating the table in Section S1.2.6 of the Supplementary Material using the intermediate results.

```{r read_intermediate_results_setting_6, echo=TRUE, warning=FALSE, message=FALSE, size="scriptsize"}
lambda.all <- c(1)
lambda.c.all <- c(0.5)
p.all <- c(0.2, 0.4, 0.8)
size.all <- c(200, 500, 1000)

res.file.path <- "./intermediate_results/setting6"

melt.id.vars <- c("p.tau_c", "tau.c", "size")
melt.measure.vars <- c("gren.H0.is.reject", "sg.H0.is.reject",
                       "alpha.H0.is.reject", "alpha.tilde.H0.is.reject",
                       "q.n.H0.is.reject")
legend.names <- expression(hat(f)[n]^G, hat(f)[n]^SG, 
                           hat(alpha)[n], tilde(alpha)[n], Q[n])
lambda.c.labels <- paste('lambda[G] == ', lambda.c.all, sep = "")
size.labels <- paste('Size == ', size.all, sep = "")

y.max.tau.df <- NULL
size.jumpsize.rej.df <- NULL
for (p in p.all) {
  for (lambda in lambda.all) {
    for (lambda.c in lambda.c.all) {
      for (size in size.all) {
        rej.df <- NULL
        res.file.subdir <- sprintf("exp_%s_exp_%s_p_%s_n_%d", 
                                   as.character(lambda), 
                                   as.character(lambda.c), 
                                   as.character(p), size)
        rds.files.tau1 <- list.files(file.path(res.file.path, res.file.subdir), 
                                     pattern = "results_grid_no_clip_1.rds$", 
                                     full.names = TRUE)
        rds.files.tau2 <- list.files(file.path(res.file.path, res.file.subdir), 
                                     pattern = "results_grid_no_clip_2.rds$", 
                                     full.names = TRUE)
        t.n.res <- readRDS(file.path(res.file.path, res.file.subdir, 
                                     sprintf('p_%g_n_%d.rds', p, size)))
        # t.n.res contains a data.frame with the following information
        # Tn-test considers follow-up as sufficient if
        # (2 * (y.max - y.uncens.max) >= y.max)
        
        for (rds.files in c(rds.files.tau1, rds.files.tau2)) {
          if (length(rds.files) == 1L) {
            
            res <- readRDS(rds.files)
            rej.prop.df <- NULL
            tau.c.grid.size <- length(res$res.df)
            rej.df.list <- res$rej.df
            res.df.list <- res$res.df
            for (ii in seq(tau.c.grid.size)) {
              # Tn-test considers follow-up as sufficient if
              # (2 * (y.max - y.uncens.max) >= y.max)
              res.df.list[[ii]]$t.n.H1.is.reject.new <- 
                (!t.n.res & res.df.list[[ii]]$t.n.H1.is.reject)
              
              rej.df.list[[ii]] <- 
                res.df.list[[ii]][, c("rep", "H0.insufficient", 
                                      "gren.H0.is.reject", "sg.H0.is.reject",
                                      "alpha.H0.is.reject", "alpha.tilde.H0.is.reject",
                                      "q.n.H0.is.reject", "t.n.H1.is.reject", "t.n.H1.is.reject.new")]
              rej.prop.df.tmp <- cbind(
                res$rej.prop.df[ii, c("lambda", "tau.c", "lambda.c", 
                                      "p", "size", "eps", "alpha", 
                                      "tau", "tau.delta")],
                data.frame(t(colMeans(rej.df.list[[ii]][, c(
                  "H0.insufficient", 
                  "gren.H0.is.reject", "sg.H0.is.reject",
                  "alpha.H0.is.reject", "alpha.tilde.H0.is.reject",
                  "q.n.H0.is.reject", "t.n.H1.is.reject", "t.n.H1.is.reject.new")]))))
              rej.prop.df <- rbind(rej.prop.df, rej.prop.df.tmp)
            }
            
            has.no.tau.c <- all(!(rej.prop.df$tau.c %in% 
                                    rej.df[rej.df$lambda.c == lambda.c &
                                             rej.df$p == p & 
                                             rej.df$size == size, ]$tau.c))
            has.no.tau <- all(!(rej.prop.df$tau %in% 
                                  rej.df[rej.df$lambda.c == lambda.c &
                                           rej.df$p == p & 
                                           rej.df$size == size, ]$tau))
            if (has.no.tau.c || has.no.tau) {
              rej.df.tmp <- rej.prop.df
              if ("tau.delta" %in% colnames(rej.df.tmp)) {
                rej.df.tmp$tau <- rej.df.tmp$tau.delta
                rej.df.tmp$tau.delta <- NULL
              }
              rej.df.tmp$p.tau_c <- pexp(rej.df.tmp$tau.c, rej.df.tmp$lambda)
              rej.df <- rbind(rej.df, rej.df.tmp)
            }
            
            has.no.tau.c <- all(!(rej.prop.df$tau.c %in% 
                                    size.jumpsize.rej.df[
                                      size.jumpsize.rej.df$lambda.c == lambda.c &
                                        size.jumpsize.rej.df$p == p &
                                        size.jumpsize.rej.df$size == size, ]$tau.c))
            has.no.tau <- all(!(rej.prop.df$tau %in% 
                                  size.jumpsize.rej.df[
                                    size.jumpsize.rej.df$lambda.c == lambda.c &
                                      size.jumpsize.rej.df$p == p & 
                                      size.jumpsize.rej.df$size == size, ]$tau))
            if (has.no.tau.c || has.no.tau) {
              rej.df.tmp <- rej.prop.df
              if ("tau.delta" %in% colnames(rej.df.tmp)) {
                rej.df.tmp$tau <- rej.df.tmp$tau.delta
                rej.df.tmp$tau.delta <- NULL
              }
              rej.df.tmp$p.tau_c <- pexp(rej.df.tmp$tau.c, rej.df.tmp$lambda)
              size.jumpsize.rej.df <- rbind(size.jumpsize.rej.df, rej.df.tmp)
            }
            
            df.tmp <- res$res.df[[length(res$res.df)]][
              , c("rep", "y.max", "tau.star")]
            y.max.tau.df.tmp <- data.frame(
              "p" = rep(p, nrow(df.tmp)), 
              "lambda" = rep(lambda, nrow(df.tmp)), 
              "lambda.c" = rep(lambda.c, nrow(df.tmp)), 
              "size" = rep(size, nrow(df.tmp)), 
              "rep" = df.tmp$rep, 
              "tau" = df.tmp$tau.star, 
              "tau.delta" = rep(unique(rej.prop.df$tau.delta), nrow(df.tmp)),
              "y.max" = df.tmp$y.max)
            y.max.tau.df <- rbind(y.max.tau.df, y.max.tau.df.tmp)
          }
        }
      }
    }
  }
}
rej.df.all <- size.jumpsize.rej.df[
  size.jumpsize.rej.df$tau.c == max(size.jumpsize.rej.df$tau.c), ]
rej.df.all$p <- 1 - rej.df.all$p
rej.df.all <- rej.df.all[, c("p", "size", "tau", 
                             "gren.H0.is.reject", "sg.H0.is.reject",
                             "alpha.H0.is.reject", "alpha.tilde.H0.is.reject", 
                             "q.n.H0.is.reject", "t.n.H1.is.reject.new")]
setorderv(rej.df.all, c("p", "size", "tau"))
rej.df.all$size <- as.character(rej.df.all$size)
rej.df.all$p <- format(rej.df.all$p, nsmall = 1)
```

```{r table_S7, echo=FALSE, warning=FALSE, message=FALSE, results="asis", size="scriptsize"}
colnames(rej.df.all) <- c("$p$", "size", "$\\delta$",
                          "$\\hat{f}_{nh}^{G}$",
                          "$\\hat{f}_{nh}^{SG}$",
                          "$\\alpha_n$",
                          "$\\tilde{\\alpha}_n$",
                          "$Q_n$", "$T_n$")

print(
  xtable(rej.df.all, digits = 3, 
         align = c("l", rep("c", 9)),
         label = "tab:sim_setting_6_results", 
         caption = "Simulation result (in terms of rejection rate of the null hypotheses) for Setting 6. $\\tau$ is set to $y_{(n)} + \\delta$ for the tests based on $\\hat{f}_{nh}^G$ and $\\hat{f}_{nh}^{SG}$. (Table S7)"),
  size = "\\scriptsize",
  include.rownames = FALSE,
  sanitize.text.function=function(x){x},
  hline.after = c(0, nrow(rej.df.all)))
```

\clearpage
## Setting 7
This section contains code for generating the table in Section S1.2.7 of the Supplementary Material using the intermediate results.

```{r read_intermediate_results_setting_7, echo=TRUE, warning=FALSE, message=FALSE, size="scriptsize"}
res.file.path <- "./intermediate_results/setting7"
res.df <- readRDS(file.path(res.file.path, "mixlnorm_unif.rds"))

rej.df <- res.df[, c("rep", "H0.insufficient", 
                     "gren.H0.is.reject", "sg.H0.is.reject",
                     "alpha.H0.is.reject", "alpha.tilde.H0.is.reject",
                     "q.n.H0.is.reject")]
rej.prop.df <- colMeans(rej.df[, c("gren.H0.is.reject", "sg.H0.is.reject",
                                   "alpha.H0.is.reject", "alpha.tilde.H0.is.reject",
                                   "q.n.H0.is.reject")])
rej.prop.df <- as.data.frame(rej.prop.df)
```

```{r table_S8, echo=FALSE, warning=FALSE, message=FALSE, results="asis", size="scriptsize"}
rownames(rej.prop.df) <- c("$\\hat{f}_{nh}^{G}$",
                           "$\\hat{f}_{nh}^{SG}$",
                           "$\\alpha_n$",
                           "$\\tilde{\\alpha}_n$",
                           "$Q_n$")
colnames(rej.prop.df) <- ""

print(
  xtable(rej.prop.df, digits = 3, 
         align = c("l", rep("c", 1)),
         label = "tab:sim_setting_7_results", 
         caption = "Rejection rate of insufficient follow-up for different methods in Setting 7.  (Table S8)"),
  size = "\\scriptsize",
  include.rownames = TRUE,
  sanitize.text.function=function(x){x},
  hline.after = c(0, nrow(rej.prop.df)))
```
