# Supplementary material for: Testing for Sufficient Follow‐Up in Survival Data With a Cure Fraction
Source: Biom J. 2026 Mar 4;68(2):e70121. doi: 10.1002/bimj.70121 (PMC12961184; doi:10.1002/bimj.70121)
Supplement: Supplementary file 1 — Supporting File 1: bimj70121‐sup‐0001‐DataCode.zip. [file BIMJ-68-e70121-s001.zip › code and data/applications/breast_cancer_II_data.csv]

Y	status
60	1
123	1
345	0
246	0
17	1
328	0
170	0
167	1
337	0
100	1
31	0
346	0
347	0
345	0
342	0
346	0
45	1
113	1
224	0
317	0
343	0
123	0
346	0
283	1
345	0
141	0
346	0
225	0
347	0
114	1
61	1
295	0
346	0
344	0
32	1
343	0
343	0
344	0
344	0
345	0
344	0
207	1
228	0
345	0
202	1
239	1
313	0
344	0
344	0
342	0
345	0
90	1
257	1
347	0
319	0
346	0
340	0
64	0
267	0
60	1
345	0
342	0
67	0
346	0
39	1
344	0
340	0
236	0
343	0
345	0
229	1
344	0
277	0
46	1
191	0
343	0
342	0
254	0
337	0
342	0
341	0
209	1
59	1
153	1
346	0
146	0
28	1
347	0
344	0
52	1
341	0
301	0
341	0
337	0
341	0
187	0
346	0
47	1
257	0
332	0
87	0
344	0
111	1
243	1
340	0
339	0
339	0
130	1
336	0
289	1
344	0
344	0
28	1
307	0
336	0
338	0
167	0
343	0
193	0
314	0
341	0
336	0
321	0
202	0
336	0
133	0
281	0
345	0
299	1
336	0
336	0
192	0
23	1
99	1
4	0
336	0
336	0
344	0
2	1
196	1
221	0
276	1
295	0
337	0
337	0
143	1
345	0
271	0
171	0
5	1
339	0
345	0
316	0
342	0
342	0
20	1
342	0
347	0
216	0
338	0
86	1
68	0
340	0
218	0
339	0
341	0
341	0
95	1
130	1
19	0
339	0
339	0
165	0
287	0
343	0
234	0
304	0
292	0
341	0
336	0
341	0
152	1
296	0
337	0
283	1
339	0
338	0
287	0
336	0
343	0
341	0
339	0
339	0
161	0
338	0
183	1
321	0
339	0
329	0
51	1
342	0
184	0
337	0
293	0
42	1
339	0
338	0
55	0
339	0
20	1
342	0
337	0
167	1
336	0
288	1
340	0
342	0
196	0
340	0
103	0
156	0
116	0
40	1
233	1
108	0
337	0
336	0
139	1
342	0
150	1
338	0
336	0
155	0
302	1
321	0
336	0
344	0
198	1
336	0
342	0
184	1
337	0
343	0
345	0
340	0
8	0
8	1
345	0
264	0
323	0
60	1
347	0
61	1
310	0
347	0
344	0
27	1
344	0
346	0
319	0
85	1
347	0
173	0
43	1
211	0
20	1
343	0
122	1
336	0
342	0
37	1
343	0
231	1
343	0
344	0
114	0
156	1
344	0
342	0
347	0
14	0
284	1
39	1
342	0
343	0
340	0
104	0
343	0
346	0
65	1
343	0
343	0
88	0
25	1
317	0
342	0
342	0
342	0
343	0
22	1
340	0
312	0
342	0
149	0
346	0
101	1
343	0
314	0
191	1
338	0
342	0
340	0
68	1
347	0
232	0
165	0
340	0
343	0
154	1
346	0
342	0
345	0
195	0
339	0
340	0
54	1
342	0
269	0
345	0
347	0
344	0
118	1
347	0
338	0
137	0
14	1
338	0
319	0
346	0
336	0
339	0
344	0
106	0
336	0
347	0
342	0
189	0
119	0
339	0
340	0
104	1
330	0
42	1
63	1
170	1
131	0
340	0
346	0
342	0
64	1
339	0
44	1
102	1
318	0
38	1
341	0
336	0
129	1
346	0
339	0
340	0
344	0
347	0
338	0
336	0
344	0
321	0
326	0
235	1
83	1
51	0
342	0
153	1
336	0
342	0
344	0
338	0
336	0
338	0
337	0
128	1
197	1
266	0
339	0
44	0
343	0
121	0
340	0
343	0
340	0
340	0
342	0
91	1
165	1
64	0
138	0
31	0
9	1
341	0
345	0
336	0
341	0
336	0
341	0
221	1
272	0
158	0
290	0
128	1
258	1
73	1
346	0
344	0
37	1
336	0
338	0
320	0
301	0
277	0
62	0
341	1
345	0
41	1
312	0
40	1
191	0
344	0
219	0
338	0
344	0
344	0
341	0
180	0
274	0
221	1
341	0
310	0
341	0
342	0
339	0
318	0
337	0
336	0
160	0
31	1
148	1
97	1
289	0
344	0
339	0
26	1
346	0
296	0
345	0
288	0
336	0
344	0
73	1
338	0
182	0
342	0
266	0
342	0
337	0
341	0
257	0
323	0
274	0
288	0
246	0
290	0
337	0
61	1
337	0
171	0
54	0
47	0
338	0
343	0
198	1
343	0
336	0
310	0
186	1
120	0
277	0
236	0
280	0
206	1
55	1
214	0
340	0
343	0
342	0
345	0
338	0
337	0
341	0
337	0
43	0
339	0
344	0
346	0
316	1
338	0
227	0
336	0
325	0
338	0
339	0
96	0
337	0
336	0
346	0
347	0
345	0
257	0
339	0
289	0
309	0
220	0
347	0
347	0
346	0
293	0
345	0
303	0
74	0
346	0
346	0
346	0
138	0
347	0
344	0
345	0
268	0
228	0
109	1
344	0
74	0
342	0
181	1
234	1
177	0
79	0
345	0
268	0
268	0
230	0
347	0
23	1
205	0
347	0
226	1
346	0
344	0
344	0
192	0
5	1
1	1
88	1
306	0
137	1
342	0
95	1
114	1
68	1
76	1
339	0
319	0
67	1
344	0
227	0
342	0
54	1
344	0
341	0
341	0
343	0
343	0
340	0
328	0
263	0
338	0
269	0
339	0
254	0
339	0
268	0
313	0
273	1
169	0
343	0
346	0
202	1
337	0
136	1
317	0
305	1
342	0
42	1
345	0
342	0
248	0
165	0
46	1
86	1
341	0
345	0
119	0
118	0
73	1
339	0
337	0
337	0
345	0
344	0
341	0
338	0
211	0
338	0
337	0
265	0
134	0
315	1
6	1
311	0
337	0
47	1
115	1
248	0
337	0
165	1
338	0
241	1
336	0
337	0
155	0
336	0
336	0
41	1
339	0
345	0
337	0
25	0
179	1
19	1
230	0
24	1
336	0
30	0
105	0
346	0
341	0
338	0
344	0
339	0
336	0
339	0
145	0
2	0
336	0
336	0
55	0
126	1
65	1
336	0
343	0
193	0
103	1
346	0
347	0
124	1
210	0
64	1
85	1
243	0
38	1
199	0
345	0
205	0
345	0
282	0
167	0
28	1
346	0
37	1
346	0
347	0
211	0
342	0
342	0
341	0
147	1
331	0
340	0
110	1
29	0
139	0
291	0
65	1
347	0
340	0
191	0
211	0
211	1
167	1
108	0
342	0
344	0
191	0
174	0
225	0
179	0
55	1
52	0
65	1
345	0
206	0
126	1
340	0
295	1
321	0
340	0
341	0
336	0
282	0
139	0
340	0
336	0
238	1
46	0
343	0
339	0
46	0
340	0
231	0
338	0
338	0
345	0
339	0
341	0
218	0
184	1
58	0
336	0
57	1
339	0
193	0
62	1
339	0
341	0
342	0
338	0
14	0
60	0
108	0
336	0
232	0
24	0
269	0
340	0
336	0
285	0
337	0
63	1
337	0
329	1
65	0
317	0
336	0
51	0
336	0
136	1
47	1
345	0
339	0
116	1
101	1
341	0
33	1
345	0
347	0
214	0
183	0
347	0
347	0
237	1
347	0
330	0
346	0
216	1
347	0
188	1
245	1
346	0
347	0
346	0
346	0
247	0
347	0
345	0
345	0
93	1
194	0
250	1
149	0
307	0
345	0
24	1
346	0
37	1
347	0
347	0
310	0
344	0
220	0
346	0
347	0
344	0
344	0
344	0
145	1
98	1
232	0
345	0
97	1
247	1
276	0
54	1
346	0
345	0
346	0
344	0
345	0
343	0
161	1
343	0
344	0
343	0
25	1
44	1
344	0
105	1
343	0
343	0
343	0
342	0
344	0
335	0
343	0
123	1
343	0
344	0
344	0
3	1
343	0
192	0
227	0
341	0
196	1
344	0
225	1
342	0
343	0
292	0
345	0
195	1
118	1
237	0
224	0
340	0
318	0
282	1
339	0
342	0
7	1
341	0
341	0
207	0
163	1
330	0
257	0
51	0
1	1
341	0
341	0
152	1
342	0
340	0
334	0
338	0
208	0
261	0
341	0
340	0
75	0
338	0
338	0
339	0
341	0
308	1
223	0
341	0
341	0
122	1
230	1
91	0
339	0
339	0
338	0
339	0
341	0
273	0
74	1
339	0
338	0
161	1
321	0
343	0
19	1
201	1
286	0
183	1
339	0
40	1
269	0
310	0
337	0
320	0
135	1
333	1
338	0
271	0
340	0
267	1
344	0
60	1
197	0
64	1
337	0
338	0
337	0
338	0
337	0
336	0
337	0
337	0
77	1
337	0
337	0
337	0
336	0
336	0
119	1
102	1
78	1
338	0
336	0
221	0
244	0
260	0
289	0
338	0
329	0
336	0
336	0
336	0
338	0
176	0
336	0
251	0
13	1
337	0
337	0
336	0
141	1
338	0
336	0
337	0
177	0
336	0
336	0
336	0
337	0
339	0
340	0
337	0
76	1
156	1
264	0
52	0
345	0
314	1
226	0
196	0
333	0
40	0
339	0
100	0
53	1
86	1
144	0
307	0
154	1
347	0
57	1
338	0
250	1
101	1
57	1
18	1
275	0
62	1
316	0
347	0
286	1
344	0
16	1
345	0
289	0
333	0
213	1
282	0
203	0
217	1
326	0
345	0
282	1
345	0
345	0
310	0
44	1
342	0
290	1
312	0
344	0
71	1
344	0
297	1
339	0
177	1
341	0
68	1
346	0
341	0
342	0
86	1
90	0
344	0
342	0
195	0
340	0
85	1
82	1
339	0
91	1
242	1
345	0
256	1
338	0
217	1
245	1
339	0
317	0
337	0
339	0
337	0
339	0
336	0
319	0
340	0
336	0
336	0
336	0
339	0
79	1
89	0
342	0
336	0
49	1
178	0
336	0
21	1
194	0
338	0
173	1
42	1
283	0
337	0
345	0
88	0
342	0
337	0
202	0
347	0
344	0
347	0
346	0
346	0
101	0
344	0
346	0
341	0
343	0
312	0
292	0
344	0
65	1
342	0
342	0
91	0
347	0
294	0
53	1
342	0
330	0
309	0
341	0
340	0
341	0
341	0
345	0
55	1
307	0
283	1
40	1
122	1
344	0
253	0
343	0
250	1
292	1
344	0
75	1
10	1
316	1
306	1
148	0
343	0
261	1
283	0
217	0
340	0
340	0
337	0
311	0
343	0
342	0
226	0
341	0
338	0
341	0
336	0
117	1
340	0
338	0
73	1
22	1
319	0
319	0
337	0
151	0
80	1
143	0
158	1
291	0
100	1
297	0
341	0
337	0
345	0
340	0
66	1
338	0
84	1
113	1
340	0
337	0
159	1
109	1
96	1
336	0
336	0
338	0
38	1
149	0
336	0
338	0
344	0
336	0
336	0
278	0
337	0
36	1
340	1
332	0
102	0
113	0
346	0
345	0
345	0
205	1
345	0
141	0
69	1
344	0
344	0
104	0
281	0
301	0
270	0
343	0
341	0
57	1
313	0
339	0
339	0
50	1
338	0
331	0
340	0
108	1
