# Supplementary material for: Testing for Sufficient Follow‐Up in Survival Data With a Cure Fraction
Source: Biom J. 2026 Mar 4;68(2):e70121. doi: 10.1002/bimj.70121 (PMC12961184; doi:10.1002/bimj.70121)
Supplement: Supplementary file 1 — Supporting File 1: bimj70121‐sup‐0001‐DataCode.zip. [file BIMJ-68-e70121-s001.zip › code and data/applications/breast_cancer_study_I.knit.md]

---
title: "Breast Cancer Study I"
author: "Yuen, T. P. and Musta E."
date: "2025-03-27"
documentclass: article
fontsize: 12pt
geometry: left=1.1in,right=1.1in,top=0.8in,bottom=0.8in
output:
  pdf_document:
    includes:
      in_header: ../misc/resources/header.tex
    fig_caption: yes
    keep_tex: no
params:
  eps: 0.01
  nboot: 1000
  alpha: 0.05
  tau: 180
---


## R Markdown

This is an R Markdown document. Markdown is a simple formatting syntax for authoring HTML, PDF, and MS Word documents. For more details on using R Markdown see <http://rmarkdown.rstudio.com>.

When you click the **Knit** button a document will be generated that includes both content as well as the output of any embedded R code chunks within the document. You can embed an R code chunk like this:


```r
summary(cars)
```

```
##      speed           dist       
##  Min.   : 4.0   Min.   :  2.00  
##  1st Qu.:12.0   1st Qu.: 26.00  
##  Median :15.0   Median : 36.00  
##  Mean   :15.4   Mean   : 42.98  
##  3rd Qu.:19.0   3rd Qu.: 56.00  
##  Max.   :25.0   Max.   :120.00
```

## Including Plots

You can also embed plots, for example:

![](breast_cancer_study_I_files/figure-latex/pressure-1.pdf)<!-- --> 

Note that the `echo = FALSE` parameter was added to the code chunk to prevent printing of the R code that generated the plot.
