# Supplementary material for: Testing for Sufficient Follow‐Up in Survival Data With a Cure Fraction
Source: Biom J. 2026 Mar 4;68(2):e70121. doi: 10.1002/bimj.70121 (PMC12961184; doi:10.1002/bimj.70121)
Supplement: Supplementary file 1 — Supporting File 1: bimj70121‐sup‐0001‐DataCode.zip. [file BIMJ-68-e70121-s001.zip › code and data/applications/real_data_application.Rmd]

---
title: "Testing for sufficient follow-up in survival data with a cure fraction"
subtitle: "Real data application"
author: "Yuen, T. P. and Musta E."
date: "2025-11-25"
documentclass: article
fontsize: 12pt
geometry: left=1.1in,right=1.1in,top=0.8in,bottom=0.8in
output:
  pdf_document:
    includes:
      in_header: ../misc/resources/header.tex
    fig_caption: yes
    keep_tex: no
---

```{r setup, include=FALSE}
library(knitr)
knitr::opts_chunk$set(echo = TRUE)
source('../misc/resources/utils.R')
library(devtools)
library(xtable)
options(xtable.caption.placement = 'bottom',
        xtable.include.rownames = TRUE, xtable.comment = FALSE,
        xtable.table.placement = "H")
library(data.table)
library(ggplot2)
library(survival)
library(fdrtool)

if (!require("cureSFUTest", quietly = TRUE))
  devtools::load_all("../cureSFUTest")
library(cureSFUTest)
source("../misc/other_methods.R")

def.chunk.hook  <- knitr::knit_hooks$get("chunk")
knitr::knit_hooks$set(chunk = function(x, options) {
  x <- def.chunk.hook(x, options)
  ifelse(options$size != "normalsize", paste0("\n \\", options$size,"\n\n", x, "\n\n \\normalsize"), x)
})
```

```{r caption_setup, echo=FALSE}
hook_output <- knit_hooks$get("output")
knit_hooks$set(
  output = function(x, options) {
    if(!is.null(options$code.cap)) {
      x <- paste(c('\\begin{verbatim}', sub('\n$', '', x), '\\end{verbatim}', ''), collapse = '\n')
      if (is.null(options$fig.pos)) {
        fig.pos <- "H"
      } else {
        fig.pos <- options$fig.pos
      }
      out <- paste0("\n\\begin{figure}[", fig.pos, "]\n",
                    if (!is.null(options$ref)) {
                      paste0(x, "\\caption{", options$code.cap, 
                             "\\label{fig:", options$ref,"}", "}")
                    } else {
                      paste0(x, "\\caption{", options$code.cap,"}")
                    },
                    "\n\\end{figure}\n"
      )
    } else {
      return(hook_output(x, options))
    }
  }
)
opts_knit$set(eval.after = "fig.cap")
```

# Breast Cancer Study I
This section contains code for generating the results shown in Section 5.1 of 
the main manuscript. The data is obtained using the "curatedBreastData" package
under Bioconductor, see the R code portion below.

### Read dataset
```{r read_data_breast_cancer_I, echo=TRUE, warning=FALSE, message=FALSE, size="small"}
if (!require("BiocManager", quietly = TRUE))
  install.packages("BiocManager")
BiocManager::install("curatedBreastData")
library(curatedBreastData)

data(curatedBreastDataExprSetList)
dt <- curatedBreastDataExprSetList$study_2034_GPL96_all
df <- data.frame(Y = dt$RFS_months_or_MIN_months_of_RFS, 
                 status = 1 - dt$RFS)
df <- as.data.table(df)
```

### Kaplan--Meier estimate (Figure 5 in the main manuscript)
```{r breast_cancer_I_KME, echo=TRUE, warning=FALSE, message=FALSE, results="asis", fig.width=16,fig.height=9, out.width="100%", fig.align='center', fig.pos = 'H', fig.cap="KME (solid) and its least concave majorant (dotted) for breast cancer study I data (Figure 5 in the main manuscript)", size="small"}
km.fit <- survfit(Surv(df$Y, df$status) ~ 1)
time.grid <- km.fit$time
surv.all <- km.fit$surv
km.plot.df <- data.frame("time" = time.grid, "surv" = surv.all)

censored.plot.df <- unique(df[df$status == 0, c("Y", "status")])
setnames(censored.plot.df, c("Y", "status"), c("time", "event"))
censored.plot.df$event <- 1L
censored.plot.df$plateau <- 0L
censored.plot.df[censored.plot.df$time > max(
  censored.plot.df[censored.plot.df$event == 1, ]$time), ]$plateau <- 1L
censored.plot.df <- merge(km.plot.df, censored.plot.df, 
                          by.x = "time", all.x = TRUE)
censored.plot.df$surv <- censored.plot.df$surv - 0.5 * 
  diff(c(1,censored.plot.df$surv))
censored.plot.df <- censored.plot.df[!is.na(censored.plot.df$event), ]

# LCM fit
lcm.fit <- gcmlcm(c(0, km.fit$time), c(0, 1 - km.fit$surv), type = "lcm")
lcm.df <- data.frame("x.knots" = lcm.fit$x.knots, 
                     "y.knots" = lcm.fit$y.knots)
lcm.df[1:2, ]$y.knots <- NA
g.lcm <- ggplot() + 
  geom_step(mapping = aes(x = time, y = 1 - surv),
            data = km.plot.df, color = "blue", linewidth = 1.05) +
  geom_point(aes(x = time, y = 1 - surv), 
             data = censored.plot.df, shape = "+", 
             color = "blue", size = 4.5, alpha = 0.85) +
  geom_path(mapping = aes(x = x.knots, y = y.knots), data = lcm.df,
            linewidth = 1.05, color = "red", linetype = "dashed") +
  ylim(0, 0.5) + theme_bw() + theme(text = element_text(size = 25)) +
  xlim(0, max(df$Y)) + 
  xlab("Time to event (months)") + ylab("Cumulative probability")
plot(g.lcm)
```

### Test procedure parameters:
```{r testing_cancer_I_param}
a <- 0.34
n.boot <- 1000L
alpha <- 0.05

time.cutoff <- c(90, 110, 130, 150, 171)
eps.all <- c(0.01, 0.025)
tau.all <- c(240, 360)
```

### R code for running test procedures
```{r testing_cancer_I, echo=TRUE, warning=FALSE, message=FALSE, results='hide', size="small"}
res.g.sg.df <- data.table::CJ(time.cutoff, eps.all, tau.all)
colnames(res.g.sg.df) <- c("cutoff", "eps", "tau")
res.g.sg.df$sg.tau.c <- rep(NA_real_, nrow(res.g.sg.df))
res.g.sg.df$sg.test.crit.val <- rep(NA_real_, nrow(res.g.sg.df))
res.g.sg.df$sg.test.p.val <- rep(NA_real_, nrow(res.g.sg.df))
res.g.sg.df$H0.is.rej.sg <- rep(NA, nrow(res.g.sg.df))
res.g.sg.df$g.tau.c <- rep(NA_real_, nrow(res.g.sg.df))
res.g.sg.df$g.test.crit.val <- rep(NA_real_, nrow(res.g.sg.df))
res.g.sg.df$g.test.p.val <- rep(NA_real_, nrow(res.g.sg.df))
res.g.sg.df$H0.is.rej.g <- rep(NA, nrow(res.g.sg.df))

res.method.other.df <- data.frame(
  "cutoff" = sort(time.cutoff), 
  "alpha.n" = rep(NA, length(time.cutoff)),
  "H0.is.rej.alpha" = rep(NA, length(time.cutoff)),
  "alpha.tilde.n" = rep(NA, length(time.cutoff)),
  "H0.is.rej.alpha.tilde" = rep(NA, length(time.cutoff)),
  "q.n" = rep(NA, length(time.cutoff)),
  "q.n.test.p.val" = rep(NA, length(time.cutoff)),
  "q.n.test.crit.val" = rep(NA, length(time.cutoff)),
  "H0.is.rej.q.n" = rep(NA, length(time.cutoff)),
  "t.n" = rep(NA, length(time.cutoff)),
  "t.n.test.p.val" = rep(NA, length(time.cutoff)),
  "t.n.test.crit.val" = rep(NA, length(time.cutoff)),
  "H.suff.is.rej.t.n" = rep(NA, length(time.cutoff))
)

for (tt in time.cutoff) {
  data.temp <- copy(df)
  data.temp[data.temp$Y > tt, ]$status <- 0
  data.temp[data.temp$Y > tt, ]$Y <- tt
  
  for (eps in eps.all) {
    for (tau in tau.all) {
      i <- which(res.g.sg.df$cutoff == tt & res.g.sg.df$eps == eps & 
                   res.g.sg.df$tau == tau)
      set.seed(7L)
      # Testing insuff. vs suff
      ## Smoothed Grenander
      sg.test.res <- cureSFUTest::sfu.test(
        data.temp$Y, data.temp$status, tau = tau, tau.g = max(data.temp$Y),
        eps = eps, method = "sg", alpha = alpha, n.boot = n.boot)
      res.g.sg.df[i, "sg.tau.c"] <- sg.test.stat <- sg.test.res$statistic  
      res.g.sg.df[i, "sg.test.crit.val"] <- sg.test.crit.val <- 
        unname(sg.test.res$crit.val)
      res.g.sg.df[i, "sg.test.p.val"] <- sg.test.p.val <- 
        unname(sg.test.res$p.value)
      res.g.sg.df[i, "H0.is.rej.sg"] <- H0.is.rej.sg <- 
        (sg.test.stat <= sg.test.crit.val)
      
      ## Grenander
      g.test.res <- cureSFUTest::sfu.test(
        data.temp$Y, data.temp$status, tau = tau, tau.g = max(data.temp$Y),
        eps = eps, method = "g", alpha = alpha)
      res.g.sg.df[i, "g.tau.c"] <- g.test.stat <- 
        unname(g.test.res$statistic)
      res.g.sg.df[i, "g.test.crit.val"] <- g.test.crit.val <- 
        unname(g.test.res$crit.val)
      res.g.sg.df[i, "g.test.p.val"] <- g.test.p.val <- 
        unname(g.test.res$p.value)
      res.g.sg.df[i, "H0.is.rej.g"] <- H0.is.rej.g <- 
        g.test.stat <= g.test.crit.val
    }
  }
  
  i <- which(res.method.other.df$cutoff == tt)
  ## alpha-type test
  ### alpha test
  res.method.other.df[i, "alpha.n"] <- alpha.res <- 
    alpha.test(data.temp$Y, data.temp$status)
  res.method.other.df[i, "H0.is.rej.alpha"] <- H0.is.rej.alpha <- 
    alpha.res < alpha
  
  ### alpha tilde test
  res.method.other.df[i, "alpha.tilde.n"] <- alpha.tilde.res <-
    alpha.tilde.test(data.temp$Y, data.temp$status)
  res.method.other.df[i, "H0.is.rej.alpha.tilde"] <- H0.is.rej.alpha.tilde <-
    alpha.tilde.res < alpha
  
  ### Qn test
  res.method.other.df[i, "q.n"] <- q.n.res <- 
    q.n.test(data.temp$Y, data.temp$status)
  res.method.other.df[i, "q.n.test.crit.val"] <- 
    q.n.crit.val(alpha)
  res.method.other.df[i, "q.n.test.p.val"] <- 
    q.n.p.val(q.n.res)
  res.method.other.df[i, "H0.is.rej.q.n"] <- H0.is.rej.q.n <-
    q.n.res > res.method.other.df[i, "q.n.test.crit.val"]
  
  # Testing suff vs insuff.
  if (tt < max(time.cutoff)) {
    t.n.res <- t.n.test(data.temp$Y, data.temp$status, n.boot = n.boot)
    res.method.other.df[i, "t.n"] <- t.n.res$t.n
    res.method.other.df[i, "t.n.test.crit.val"] <- t.n.crit.val(t.n.res, alpha)
    res.method.other.df[i, "t.n.test.p.val"] <- t.n.p.val(t.n.res)
    res.method.other.df[i, "H.suff.is.rej.t.n"] <- H.suff.is.rej.t.n <-
      t.n.res$t.n > res.method.other.df[i, "t.n.test.crit.val"]
  }
}
```

### Test result (Table 1):
- $\tilde{H}_{0}: q_{1-\epsilon}\geq\tau_G$
- ${H}_{0}: \tau_{F_u}\geq\tau_G$
- $\check{H}_{0}: \tau_{F_u}\leq\tau_G$
```{r pval_cancer_I, echo=FALSE, warning=FALSE, message=FALSE, results="asis", size="small"}
res.g.sg.df.new <- dcast(
  as.data.table(res.g.sg.df[, c("cutoff", "eps", "tau", 
                                "sg.test.p.val", "g.test.p.val")]), 
  cutoff ~ eps + tau, value.var = c("sg.test.p.val", "g.test.p.val"))
setcolorder(res.g.sg.df.new, c("cutoff", 
                               "sg.test.p.val_0.01_240",
                               "g.test.p.val_0.01_240",
                               "sg.test.p.val_0.01_360",
                               "g.test.p.val_0.01_360",
                               "sg.test.p.val_0.025_240",
                               "g.test.p.val_0.025_240",
                               "sg.test.p.val_0.025_360",
                               "g.test.p.val_0.025_360"))
res.g.sg.df.new <- merge(
  res.g.sg.df.new, 
  res.method.other.df[, c("cutoff", "alpha.n", "alpha.tilde.n", "q.n.test.p.val",
                          "t.n.test.p.val")], by = c("cutoff"))
colnames(res.g.sg.df.new) <- c("cutoff", 
                               "$\\hat{f}_{nh}^{SG}$",
                               "$\\hat{f}_{nh}^{G}$",
                               "$\\hat{f}_{nh}^{SG}$",
                               "$\\hat{f}_{nh}^{G}$",
                               "$\\hat{f}_{nh}^{SG}$",
                               "$\\hat{f}_{nh}^{G}$",
                               "$\\hat{f}_{nh}^{SG}$",
                               "$\\hat{f}_{nh}^{G}$",
                               "$\\alpha_n$",
                               "$\\tilde{\\alpha}_n$",
                               "$Q_n$", "$T_n$")
res.g.sg.df.new$cutoff <- as.character(res.g.sg.df.new$cutoff)

res.g.sg.df.new.header <- neg.bias.header <- construct_header(
  # the data.frame or matrix that should be plotted  
  res.g.sg.df.new,
  # the labels of the groups that we want to insert
  grp_names = c("", "\\makecell{$\\epsilon=0.01$\\\\$\\tau=240$}", 
                "\\makecell{$\\epsilon=0.01$\\\\$\\tau=360$}",
                "\\makecell{$\\epsilon=0.025$\\\\$\\tau=240$}",
                "\\makecell{$\\epsilon=0.025$\\\\$\\tau=360$}", ""), 
  # the number of columns each group spans
  span = c(1, 2, 2, 2, 2, 4), 
  # the alignment of each group, can be a single character (lcr) or a vector
  align = c("l", rep("c", 5)),
  include.rownames = TRUE
)

print(
  xtable(res.g.sg.df.new, digits = 3, 
         align = c("l", "l", rep("c", 12)),
         label = "tab:breast_rfs_results", 
         caption = "$p$-values of  testing $\\tilde{H}_{0}$, $H_{0}$ or $\\check{H}_{0}$ at different follow-up cutoffs for breast cancer study I (rounded to three decimal places). (Table 1 in the main manuscript)"),
  size = "\\scriptsize",
  include.rownames = FALSE,
  add.to.row = res.g.sg.df.new.header, 
  sanitize.text.function=function(x){x},
  hline.after = 0)
```

\clearpage
# Breast Cancer Study II (using a mock dataset)
This section contains code for generating the results shown in Section 5.2 of 
the main manuscript. We run the analysis on a mock dataset that mimics the 
original Breast Cancer Study II dataset to demonstrate the replicability of 
the code. The results may not be identical to the actual Breast Cancer Study II 
in the main manuscript.

### Read dataset
```{r read_data_breast_cancer_II, echo=TRUE, warning=FALSE, message=FALSE, size="small"}
df <- fread("./breast_cancer_II_data.csv")
```

### Kaplan--Meier estimate (Figure 6 in the main manuscript)
```{r breast_cancer_II_KME, echo=TRUE, warning=FALSE, message=FALSE, results="asis", fig.width=16,fig.height=9, out.width="100%", fig.align='center', fig.pos = 'H', fig.cap="KME (solid) and its least concave majorant (dotted) for breast cancer study II data (Figure 6 in the main manuscript)", size="small"}
km.fit <- survfit(Surv(df$Y, df$status) ~ 1)
time.grid <- km.fit$time
surv.all <- km.fit$surv
km.plot.df <- data.frame("time" = time.grid, "surv" = surv.all)

censored.plot.df <- unique(df[df$status == 0, c("Y", "status")])
setnames(censored.plot.df, c("Y", "status"), c("time", "event"))
censored.plot.df$event <- 1L
censored.plot.df$plateau <- 0L
censored.plot.df[censored.plot.df$time > max(
  censored.plot.df[censored.plot.df$event == 1, ]$time), ]$plateau <- 1L
censored.plot.df <- merge(km.plot.df, censored.plot.df, 
                          by.x = "time", all.x = TRUE)
censored.plot.df$surv <- censored.plot.df$surv - 0.5 * 
  diff(c(1,censored.plot.df$surv))
censored.plot.df <- censored.plot.df[!is.na(censored.plot.df$event), ]

# LCM fit
lcm.fit <- gcmlcm(c(0, km.fit$time), c(0, 1 - km.fit$surv), type = "lcm")
lcm.df <- data.frame("x.knots" = lcm.fit$x.knots, 
                     "y.knots" = lcm.fit$y.knots)
lcm.df[1:2, ]$y.knots <- NA
g.lcm <- ggplot() + 
  geom_step(mapping = aes(x = time, y = 1 - surv),
            data = km.plot.df, color = "blue", linewidth = 1.05) +
  geom_point(aes(x = time, y = 1 - surv), 
             data = censored.plot.df, shape = "+", 
             color = "blue", size = 4.5, alpha = 0.85) +
  geom_path(mapping = aes(x = x.knots, y = y.knots), data = lcm.df,
            linewidth = 1.05, color = "red", linetype = "dashed") +
  ylim(0, 0.5) + theme_bw() + theme(text = element_text(size = 25)) +
  xlim(0, max(df$Y)) + 
  xlab("Time to event (months)") + ylab("Cumulative probability")
plot(g.lcm)
```

### Test procedure parameters:
```{r testing_cancer_II_param}
a <- 0.34
n.boot <- 1000L
alpha <- 0.05

time.cutoff <- c(seq(180, 340, by = 20), 347)
eps.all <- c(0.01, 0.025)
tau.all <- c(360, 480)
```

### R code for running test procedures
```{r testing_cancer_II, echo=TRUE, warning=FALSE, message=FALSE, results='hide', size="small"}
res.g.sg.df <- data.table::CJ(time.cutoff, eps.all, tau.all)
colnames(res.g.sg.df) <- c("cutoff", "eps", "tau")
res.g.sg.df$sg.tau.c <- rep(NA_real_, nrow(res.g.sg.df))
res.g.sg.df$sg.test.crit.val <- rep(NA_real_, nrow(res.g.sg.df))
res.g.sg.df$sg.test.p.val <- rep(NA_real_, nrow(res.g.sg.df))
res.g.sg.df$H0.is.rej.sg <- rep(NA, nrow(res.g.sg.df))
res.g.sg.df$g.tau.c <- rep(NA_real_, nrow(res.g.sg.df))
res.g.sg.df$g.test.crit.val <- rep(NA_real_, nrow(res.g.sg.df))
res.g.sg.df$g.test.p.val <- rep(NA_real_, nrow(res.g.sg.df))
res.g.sg.df$H0.is.rej.g <- rep(NA, nrow(res.g.sg.df))

res.method.other.df <- data.frame(
  "cutoff" = sort(time.cutoff), 
  "alpha.n" = rep(NA, length(time.cutoff)),
  "H0.is.rej.alpha" = rep(NA, length(time.cutoff)),
  "alpha.tilde.n" = rep(NA, length(time.cutoff)),
  "H0.is.rej.alpha.tilde" = rep(NA, length(time.cutoff)),
  "q.n" = rep(NA, length(time.cutoff)),
  "q.n.test.p.val" = rep(NA, length(time.cutoff)),
  "q.n.test.crit.val" = rep(NA, length(time.cutoff)),
  "H0.is.rej.q.n" = rep(NA, length(time.cutoff))
)

for (tt in time.cutoff) {
  data.temp <- copy(df)
  data.temp[data.temp$Y > tt, ]$status <- 0
  data.temp[data.temp$Y > tt, ]$Y <- tt
  
  for (eps in eps.all) {
    for (tau in tau.all) {
      i <- which(res.g.sg.df$cutoff == tt & res.g.sg.df$eps == eps & 
                   res.g.sg.df$tau == tau)
      set.seed(7L)
      # Testing insuff. vs suff
      ## Smoothed Grenander
      sg.test.res <- cureSFUTest::sfu.test(
        data.temp$Y, data.temp$status, tau = tau, tau.g = max(data.temp$Y),
        eps = eps, method = "sg", alpha = alpha, n.boot = n.boot)
      res.g.sg.df[i, "sg.tau.c"] <- sg.test.stat <- sg.test.res$statistic  
      res.g.sg.df[i, "sg.test.crit.val"] <- sg.test.crit.val <- 
        unname(sg.test.res$crit.val)
      res.g.sg.df[i, "sg.test.p.val"] <- sg.test.p.val <- 
        unname(sg.test.res$p.value)
      res.g.sg.df[i, "H0.is.rej.sg"] <- H0.is.rej.sg <- 
        (sg.test.stat <= sg.test.crit.val)
      
      ## Grenander
      g.test.res <- cureSFUTest::sfu.test(
        data.temp$Y, data.temp$status, tau = tau, tau.g = max(data.temp$Y),
        eps = eps, method = "g", alpha = alpha)
      res.g.sg.df[i, "g.tau.c"] <- g.test.stat <- 
        unname(g.test.res$statistic)
      res.g.sg.df[i, "g.test.crit.val"] <- g.test.crit.val <- 
        unname(g.test.res$crit.val)
      res.g.sg.df[i, "g.test.p.val"] <- g.test.p.val <- 
        unname(g.test.res$p.value)
      res.g.sg.df[i, "H0.is.rej.g"] <- H0.is.rej.g <- 
        g.test.stat <= g.test.crit.val
    }
  }
  
  i <- which(res.method.other.df$cutoff == tt)
  ## alpha-type test
  ### alpha test
  res.method.other.df[i, "alpha.n"] <- alpha.res <- 
    alpha.test(data.temp$Y, data.temp$status)
  res.method.other.df[i, "H0.is.rej.alpha"] <- H0.is.rej.alpha <- 
    alpha.res < alpha
  
  ### alpha tilde test
  res.method.other.df[i, "alpha.tilde.n"] <- alpha.tilde.res <-
    alpha.tilde.test(data.temp$Y, data.temp$status)
  res.method.other.df[i, "H0.is.rej.alpha.tilde"] <- H0.is.rej.alpha.tilde <-
    alpha.tilde.res < alpha
  
  ### Qn test
  res.method.other.df[i, "q.n"] <- q.n.res <- 
    q.n.test(data.temp$Y, data.temp$status)
  res.method.other.df[i, "q.n.test.crit.val"] <- 
    q.n.crit.val(alpha)
  res.method.other.df[i, "q.n.test.p.val"] <- 
    q.n.p.val(q.n.res)
  res.method.other.df[i, "H0.is.rej.q.n"] <- H0.is.rej.q.n <-
    q.n.res > res.method.other.df[i, "q.n.test.crit.val"]
}
```

### Test result (Table 2):
- $\tilde{H}_{0}: q_{1-\epsilon}\geq\tau_G$
- ${H}_{0}: \tau_{F_u}\geq\tau_G$
```{r pval_cancer_II, echo=FALSE, warning=FALSE, message=FALSE, results="asis", size="small"}
res.g.sg.df.new <- dcast(
  as.data.table(res.g.sg.df[, c("cutoff", "eps", "tau", 
                                "sg.test.p.val", "g.test.p.val")]), 
  cutoff ~ eps + tau, value.var = c("sg.test.p.val", "g.test.p.val"))
setcolorder(res.g.sg.df.new, c("cutoff", 
                               "sg.test.p.val_0.01_360",
                               "g.test.p.val_0.01_360",
                               "sg.test.p.val_0.01_480",
                               "g.test.p.val_0.01_480",
                               "sg.test.p.val_0.025_360",
                               "g.test.p.val_0.025_360",
                               "sg.test.p.val_0.025_480",
                               "g.test.p.val_0.025_480"))
res.g.sg.df.new <- merge(
  res.g.sg.df.new, 
  res.method.other.df[, c("cutoff", "alpha.n", "alpha.tilde.n", "q.n.test.p.val")], 
  by = c("cutoff"))
colnames(res.g.sg.df.new) <- c("cutoff", 
                               "$\\hat{f}_{nh}^{SG}$",
                               "$\\hat{f}_{nh}^{G}$",
                               "$\\hat{f}_{nh}^{SG}$",
                               "$\\hat{f}_{nh}^{G}$",
                               "$\\hat{f}_{nh}^{SG}$",
                               "$\\hat{f}_{nh}^{G}$",
                               "$\\hat{f}_{nh}^{SG}$",
                               "$\\hat{f}_{nh}^{G}$",
                               "$\\alpha_n$",
                               "$\\tilde{\\alpha}_n$",
                               "$Q_n$")
res.g.sg.df.new$cutoff <- as.character(res.g.sg.df.new$cutoff)

res.g.sg.df.new.header <- neg.bias.header <- construct_header(
  # the data.frame or matrix that should be plotted  
  res.g.sg.df.new,
  # the labels of the groups that we want to insert
  grp_names = c("", "\\makecell{$\\epsilon=0.01$\\\\$\\tau=240$}", 
                "\\makecell{$\\epsilon=0.01$\\\\$\\tau=360$}",
                "\\makecell{$\\epsilon=0.025$\\\\$\\tau=240$}",
                "\\makecell{$\\epsilon=0.025$\\\\$\\tau=360$}", ""), 
  # the number of columns each group spans
  span = c(1, 2, 2, 2, 2, 3), 
  # the alignment of each group, can be a single character (lcr) or a vector
  align = c("l", rep("c", 4)),
  include.rownames = TRUE
)

print(
  xtable(res.g.sg.df.new, digits = 3, 
         align = c("l", "l", rep("c", 11)),
         label = "tab:breast_seer_results", 
         caption = "$p$-values of testing $\\tilde{H}_{0}$ or $H_{0}$ at different follow-up cutoffs for the breast cancer study II (rounded to three decimal places). (Table 2 in the main manuscript)"),
  size = "\\scriptsize",
  include.rownames = FALSE,
  add.to.row = res.g.sg.df.new.header, 
  sanitize.text.function=function(x){x},
  hline.after = 0)
```

# Session info
```{r session_info, size="small"}
sessionInfo()
```
