# Supplementary material for: Testing for Sufficient Follow‐Up in Survival Data With a Cure Fraction
Source: Biom J. 2026 Mar 4;68(2):e70121. doi: 10.1002/bimj.70121 (PMC12961184; doi:10.1002/bimj.70121)
Supplement: Supplementary file 1 — Supporting File 1: bimj70121‐sup‐0001‐DataCode.zip. [file BIMJ-68-e70121-s001.zip › code and data/misc/resources/header.tex]

\usepackage{float}
\usepackage{placeins}
\usepackage{fancyhdr}
\usepackage{mathtools}
\usepackage[utf8]{inputenc}
\usepackage[T1]{fontenc}
\usepackage{xcolor}
\usepackage{setspace}
\usepackage{indentfirst}
\pagestyle{fancy}
\fancyhf{}
\renewcommand{\headrulewidth}{0pt}
\rfoot{\color{gray}{Page \thepage}}
\newcommand*{\sref}[1]{\hyperref[{#1}]{Section~\ref{#1}}}
\newcommand*{\fref}[1]{\hyperref[{#1}]{Figure~\ref{#1}}}
\newcommand*{\tref}[1]{\hyperref[{#1}]{Table~\ref{#1}}}
\definecolor{titleblue}{RGB}{79,129,189}
\onehalfspacing
\setlength{\parindent}{2em}
\setlength{\parskip}{0em}
\usepackage{booktabs}
\usepackage{rotating}
\usepackage{amsmath}
\newcommand{\dd}{\mathrm{d}}
\usepackage{longtable}
\usepackage{changepage}
\newenvironment{widestuff}{\begin{adjustwidth}{-4.5cm}{-4.5cm}\centering}{\end{adjustwidth}}

\usepackage{lscape}
\newcommand{\blandscape}{\begin{landscape}}
\newcommand{\elandscape}{\end{landscape}}
\usepackage{upgreek}
\newcommand{\family}[1]{\ensuremath{\mathcal{#1}}}
\usepackage[inline]{enumitem}
\DeclareMathOperator*{\argmax}{arg\,max}
\newcommand{\prob}[2][\rbracket]{\ensuremath{\mathbb{P}#1{#2}}}
\newcommand{\rbracket}[1]{\ensuremath{\left( #1\right)}}
\newcommand{\sbracket}[1]{\ensuremath{\left\lbrack #1\right\rbrack}}
\newcommand{\cbracket}[1]{\ensuremath{\left\lbrace #1\right\rbrace}}

\usepackage{makecell}
