# Supplementary material for: Testing for Sufficient Follow‐Up in Survival Data With a Cure Fraction
Source: Biom J. 2026 Mar 4;68(2):e70121. doi: 10.1002/bimj.70121 (PMC12961184; doi:10.1002/bimj.70121)
Supplement: Supplementary file 1 — Supporting File 1: bimj70121‐sup‐0001‐DataCode.zip. [file BIMJ-68-e70121-s001.zip › code and data/cureSFUTest/man/extract.km.Rd]

% Generated by roxygen2: do not edit by hand
% Please edit documentation in R/utils.R
\name{extract.km}
\alias{extract.km}
\title{Extract probability masses from Kaplan-Meier estimate}
\usage{
extract.km(km)
}
\arguments{
\item{km}{A \code{\link[stats]{stepfun}} of the Kaplan-Meier estimate
computed from \code{\link{estimate.km}}.}
}
\value{
A list of the extract masses and the corresponding time
}
\description{
Extract probability masses from Kaplan-Meier estimate
}
\keyword{internal}
