# Supplementary material for: Testing for Sufficient Follow‐Up in Survival Data With a Cure Fraction
Source: Biom J. 2026 Mar 4;68(2):e70121. doi: 10.1002/bimj.70121 (PMC12961184; doi:10.1002/bimj.70121)
Supplement: Supplementary file 1 — Supporting File 1: bimj70121‐sup‐0001‐DataCode.zip. [file BIMJ-68-e70121-s001.zip › code and data/cureSFUTest/man/phi.Rd]

% Generated by roxygen2: do not edit by hand
% Please edit documentation in R/smoothing.R
\name{phi}
\alias{phi}
\title{Coefficients for the boundary kernel}
\usage{
phi(x)
}
\arguments{
\item{x}{A numeric vector or matrix of points for which the value of
the above is computed.}
}
\value{
A numeric vector or matrix of the computed values.
}
\description{
Compute the coefficients \eqn{\phi(x)} for \eqn{k(u)}.
}
\keyword{internal}
