# Supplementary material for: Testing for Sufficient Follow‐Up in Survival Data With a Cure Fraction
Source: Biom J. 2026 Mar 4;68(2):e70121. doi: 10.1002/bimj.70121 (PMC12961184; doi:10.1002/bimj.70121)
Supplement: Supplementary file 1 — Supporting File 1: bimj70121‐sup‐0001‐DataCode.zip. [file BIMJ-68-e70121-s001.zip › code and data/cureSFUTest/man/smooth.kme.right.Rd]

% Generated by roxygen2: do not edit by hand
% Please edit documentation in R/gren.R
\name{smooth.kme.right}
\alias{smooth.kme.right}
\title{Kenrnel smoothing of the LCM of the KME (near right endpoint)}
\usage{
smooth.kme.right(gcmlcm.fit, tau.c, x.grid.right, bw)
}
\arguments{
\item{gcmlcm.fit}{A list of LCM of KME returned from \code{\link[fdrtool]{gcmlcm}}.}

\item{tau.c}{A numeric of the right endpoint of the support.}

\item{x.grid.right}{A numeric vector of the points for which the value of Smoothed LCM of KME is computed.}

\item{bw}{A numeric of bandwidth}
}
\value{
A numeric vector of the computed value at \code{x.grid.right}.
}
\description{
Kenrnel smoothing of the LCM of the KME (near right endpoint)
}
\keyword{internal}
