# Supplementary material for: Testing for Sufficient Follow‐Up in Survival Data With a Cure Fraction
Source: Biom J. 2026 Mar 4;68(2):e70121. doi: 10.1002/bimj.70121 (PMC12961184; doi:10.1002/bimj.70121)
Supplement: Supplementary file 1 — Supporting File 1: bimj70121‐sup‐0001‐DataCode.zip. [file BIMJ-68-e70121-s001.zip › code and data/cureSFUTest/man/grenander.stat.Rd]

% Generated by roxygen2: do not edit by hand
% Please edit documentation in R/test.R
\name{grenander.stat}
\alias{grenander.stat}
\title{Compute the test statistic for the test using \eqn{\hat{f}^{G}}}
\usage{
grenander.stat(gren, a, c.shift = 1, eps = 0.01)
}
\arguments{
\item{gren}{A list from \code{\link{grenander.test}}.}

\item{a}{A numeric of the constant \eqn{a\in(1/3,1)} controls
the rate of convergence of the estimator.}

\item{c.shift}{A positive number of the constant \eqn{c}.}

\item{eps}{A numeric of the \eqn{\epsilon} for the test.}
}
\value{
A numeric of the computed test statistic.
}
\description{
Compute the test statistic for the test using \eqn{\hat{f}^{G}}:
\deqn{\hat{f}_{n}^{G}(\tau_{G} - cn^{-a})}.
}
\keyword{internal}
