# Supplementary material for: Testing for Sufficient Follow‐Up in Survival Data With a Cure Fraction
Source: Biom J. 2026 Mar 4;68(2):e70121. doi: 10.1002/bimj.70121 (PMC12961184; doi:10.1002/bimj.70121)
Supplement: Supplementary file 1 — Supporting File 1: bimj70121‐sup‐0001‐DataCode.zip. [file BIMJ-68-e70121-s001.zip › code and data/cureSFUTest/man/smooth.grenander.bootstrap.Rd]

% Generated by roxygen2: do not edit by hand
% Please edit documentation in R/bootstrap.R
\name{smooth.grenander.bootstrap}
\alias{smooth.grenander.bootstrap}
\title{Generate bootstrap sample of smooth Grenander density estimate}
\usage{
smooth.grenander.bootstrap(rev.km, gcmlcm.fit, skm.df, tau.c, n)
}
\arguments{
\item{rev.km}{A \code{\link[stats]{stepfun}} of the Kaplan-Meier estimate
for the censoring distribution computed from \code{\link{estimate.km}}.}

\item{gcmlcm.fit}{A list of LCM of KME returned from \code{\link[fdrtool]{gcmlcm}}.}

\item{skm.df}{A \code{data.frame} of the Smoothed LCM of KME
computed from \code{\link{smooth.kme}}.}

\item{tau.c}{A numeric of the end of the study time.}

\item{n}{An integer of sample size.}
}
\value{
A list containing bootstrap samples, including \eqn{\hat{f}_{nh}^{SG^\ast}(\tau_{G})}.
}
\description{
Generate bootstrap sample of smooth Grenander density estimate
}
\keyword{internal}
