# Supplementary material for: Testing for Sufficient Follow‐Up in Survival Data With a Cure Fraction
Source: Biom J. 2026 Mar 4;68(2):e70121. doi: 10.1002/bimj.70121 (PMC12961184; doi:10.1002/bimj.70121)
Supplement: Supplementary file 1 — Supporting File 1: bimj70121‐sup‐0001‐DataCode.zip. [file BIMJ-68-e70121-s001.zip › code and data/cureSFUTest/man/print.sfu.Rd]

% Generated by roxygen2: do not edit by hand
% Please edit documentation in R/sfu.R
\name{print.sfu}
\alias{print.sfu}
\title{Print a sfu object}
\usage{
\method{print}{sfu}(x, ...)
}
\arguments{
\item{x}{An \code{sfu} object.}

\item{\dots}{Additional print arguments.}
}
\value{
A printout mentioned in Details.
}
\description{
Print a summary of the sufficient follow-up test result.
}
\details{
The value of the test statistic, p-value of the test, and the setting are printed.
}
