# Supplementary material for: Testing for Sufficient Follow‐Up in Survival Data With a Cure Fraction
Source: Biom J. 2026 Mar 4;68(2):e70121. doi: 10.1002/bimj.70121 (PMC12961184; doi:10.1002/bimj.70121)
Supplement: Supplementary file 1 — Supporting File 1: bimj70121‐sup‐0001‐DataCode.zip. [file BIMJ-68-e70121-s001.zip › code and data/cureSFUTest/R/sfu.R]

#' Test for sufficient follow-up in survival data with a cure fraction
#' using shape constrained density estimator
#'
#' Test for sufficient follow-up in survival data with a cure fraction
#' using the smoothed Grenander estimator \eqn{\hat{f}_{nh}^{SG}} or
#' the Grenander estimator \eqn{\hat{f}_{n}^{G}}.
#' Let \eqn{F_{u}} be the distribution of the survival time for the uncured subject and
#' \eqn{G} be the distribution of the random right censoring time.
#' The test hypothesis is:
#' \deqn{
#'    \tilde{H}_{0}: q_{1 - \epsilon} \geq \tau_{G}
#'    \quad\text{versus}\quad
#'    \tilde{H}_{a}: q_{1 - \epsilon} < \tau_{G},
#' }
#' where \eqn{q_{1 - \epsilon} = \inf\lbrace{t \geq 0}:{F_{u}(t) \geq 1 - \epsilon}\rbrace} and
#' \eqn{\tau_{G}=\sup\lbrace{t\geq0}:{G(t)<1}\rbrace}.
#'
#' @param y a numeric vector of the observed survival times, \eqn{Y_i}.
#' @param delta a numeric vector of the censoring indicators, \eqn{\Delta_i}.
#' @param tau a numeric of the parameter \eqn{\tau} for the test.
#'  It must be greater than \code{tau.g}. See 'Details' below.
#' @param tau.g a numeric of the end of the study time, \eqn{\tau_{G}}.
#'  See 'Details' for the meaning of \code{NULL} (the default).
#' @param eps a numeric in \eqn{(0, 1)} of the \eqn{\epsilon} for the test.
#'  Default is \code{0.01}.
#' @param method a character string indicating which shape constrained density
#'  estimator is to be used for the test.
#'  One of "g" (indicating Grenander estimator \eqn{\hat{f}_{n}^{G}}), or
#'  "sg" (smoothed Grenander estimator \eqn{\hat{f}_{nh}^{SG}}).
#' @param alpha A numeric in \eqn{(0, 1)} of the significance level for the test.
#'  Default is \code{0.05}.
#' @param n.boot An integer of number of bootstrap samples when
#'  the smoothed Grenander estimator \eqn{\hat{f}_{nh}^{SG}} is used, i.e. \code{method = "sg"}.
#'  Default is \code{1000L}.
#'
#'
#' @details
#'  If \code{tau.g} is \code{NULL},
#'  the maximum observed survival time \code{max(y)} is used for the test.
#'  The choice of \eqn{\tau} can be based on some prior knowledge, for example,
#'  one can take \eqn{\tau > \tau_{G}} such that it is almost impossible
#'  for the event to happen after \eqn{\tau}.
#'
#' @return A list with class \code{sfu} containing the following components:
#' \describe{
#' \item{\code{statistic}}{the value of the test statistic.}
#' \item{\code{p.value}}{the \eqn{p}-value of the test.}
#' \item{\code{crit.val}}{the critical value of the test using the significance level \code{alpha}.}
#' \item{\code{method}}{a character string indicating how the density was estimated.}
#' \item{\code{alpha}}{the value of the significance level used.}
#' \item{\code{tau.g}}{the value of \code{tau.g} used.}
#' \item{\code{tau}}{the value of \code{tau} used.}
#' \item{\code{eps}}{the value of \code{eps} used.}
#' \item{\code{data.name}}{a character string giving the names of the data.}
#' }
#' @export
sfu.test <- function(y, delta, tau, tau.g = NULL, eps = 0.01,
                     method = c("g", "sg"), alpha = 0.05, n.boot = 1000L) {
  method <- match.arg(method)
  DNAME <- paste0("(", deparse(substitute(y)), ", ", deparse(substitute(delta)), ")")

  if(length(y) != length(delta))
    stop("'y' and 'delta' must have the same length")
  if(!is.numeric(y)) stop("'y' must be a numeric vector")
  if(!is.numeric(delta)) stop("'delta' must be a numeric vector")
  if(is.null(tau.g)) tau.g <- max(y)
  if(tau <= tau.g) stop("'tau' must be greater than 'tau.g'")
  if(eps <= 0 || eps >= 1) stop("'eps' must be in (0, 1)")
  if(alpha <= 0 || alpha >= 1) stop("'alpha' must be in (0, 1)")

  switch (
    method,
    "sg" = {
      res <- smooth.grenander.test(y = y, delta = delta, n.boot = n.boot, tau.c = tau.g)
      test.stat <- res[["sg.tau.c.fit"]]
      crit.val <- smooth.grenander.crit.val(res, tau = tau, tau.c = tau.g, eps = eps, alpha = alpha)
      p.val <- smooth.grenander.p.val(res, tau = tau, tau.c = tau.g, eps = eps)
    },
    "g" = {
      gren.a <- 0.34
      res <- grenander.test(y = y, delta = delta, tau.c = tau.g)
      test.stat <- grenander.stat(res, a = gren.a, c.shift = tau.g, eps = eps)
      crit.val <- grenander.crit.val(res, gren.a, tau, c.shift = tau.g, eps = eps, alpha = alpha)
      p.val <- grenander.p.val(res, gren.a, tau, c.shift = tau.g, eps = eps)
    }
  )
  sfu.res <- list(
    "statistic" = test.stat,
    "p.value" = p.val,
    "method" = method,
    "crit.val" = crit.val,
    "alpha" = alpha,
    "tau.g" = tau.g,
    "tau" = tau,
    "eps" = eps,
    "data.name" = DNAME
  )
  class(sfu.res) <- "sfu"
  return(sfu.res)
}


#' Print a sfu object
#'
#' Print a summary of the sufficient follow-up test result.
#'
#' @details
#' The value of the test statistic, p-value of the test, and the setting are printed.
#'
#' @param x An \code{sfu} object.
#' @param \dots Additional print arguments.
#' @return A printout mentioned in Details.
#' @method print sfu
#' @export
print.sfu <- function (x, ...)
{
  cat("\t", sprintf("Test for sufficient follow-up using %sGrenander estimator",
                    ifelse(x[["method"]] == "sg", "Smoothed ", "")), "\n\n")
  cat("data:\t", x[["data.name"]], "\n")
  cat(sprintf("test stat. = %0.4f, p-value = %0.4f", x[["statistic"]], x[["p.value"]]), "\n")
  cat(sprintf("alternative hypothesis: q(%g) < tau.g (sufficient follow-up)",
              1 - x[["eps"]]), "\n")
  cat("setting:\n")
  print(c("eps" = x[["eps"]], "tau.g" = x[["tau.g"]], "tau" = x[["tau"]]))
}
