# Supplementary material for: Testing for Sufficient Follow‐Up in Survival Data With a Cure Fraction
Source: Biom J. 2026 Mar 4;68(2):e70121. doi: 10.1002/bimj.70121 (PMC12961184; doi:10.1002/bimj.70121)
Supplement: Supplementary file 1 — Supporting File 1: bimj70121‐sup‐0001‐DataCode.zip. [file BIMJ-68-e70121-s001.zip › code and data/simulation/simulation-script/extract-simulation-results-setting3.R]

source('../../misc/simulation_functions.R')
source('../../misc/other_methods.R')
library(devtools)
devtools::load_all("../../cureSFUTest/")
library(data.table)
library(parallel)
library(doParallel)
library(foreach)

# Smooth Grenander test settings
eps <- 0.01 # parameter epsilon
p.tau <- 0.9995 # percentile for tau
alpha <- 0.05 # nominal level
gren.a <- 0.34 # parameter a of procedure using nonsmoothed Grenander estimator
gren.c.shift <- 1.0 # parameter of procedure using nonsmoothed Grenander estimator

max_concurrent <- 4L # max. no. of experiments running in parallel
shape.all <- c(0.5)
scale.all <- c(1.5)
jumpsize.tau.c.all <- c(0, 0.02, 0.05, 0.2)
p.all <- c(0.2, 0.4, 0.8)
size.all <- c(200, 500, 1000)
tau.c.grid.size <- 12L

setting.dt <- CJ(p.all, shape.all, scale.all,
                 jumpsize.tau.c.all, size.all)
colnames(setting.dt) <- c("p", "wb.shape", "wb.scale",
                          "jumpsize.tau.c", "size")

res.file.path <- "../intermediate_results/setting3/"

n.core <- min(max_concurrent, nrow(setting.dt))
logfiles <- replicate(nrow(setting.dt), tempfile())
cl <- makeForkCluster(n.core)
clusterEvalQ(cl = cl, source('../../misc/simulation_functions.R'))
clusterEvalQ(cl = cl, source('../../misc/other_methods.R'))
clusterEvalQ(cl = cl, devtools::load_all("../../cureSFUTest/"))
registerDoParallel(cl)


extract.res <- foreach(
  j = seq(nrow(setting.dt)), 
  .packages = c("data.table", "fdrtool", "survival"),
  .inorder = FALSE, .verbose = TRUE) %dopar% {
    logfile <- logfiles[j]
    sink.reset <- function(){
      for(k in seq_len(sink.number())){
        sink(NULL)
      }
    }
    sink.reset()
    log.file <- file(logfile, "w")
    sink(log.file)
    
    tryCatch({
      writeLines("##########################")
      dt.row <- setting.dt[j, ]
      p <- dt.row$p
      wb.shape <- dt.row$wb.shape
      wb.scale <- dt.row$wb.scale
      jumpsize.tau.c <- dt.row$jumpsize.tau.c
      size <- dt.row$size
      tau <- qweibull(p.tau, wb.shape, wb.scale)
      writeLines(sprintf(
        "p: %s, shape: %s, scale: %s, jumpsize: %s, n: %d",
        as.character(p), as.character(wb.shape), as.character(wb.scale),
        as.character(jumpsize.tau.c), size))
      res.file.subdir <- sprintf("weibull_%s_%s_unif_%s_p_%s_n_%d", 
                                 as.character(wb.shape), as.character(wb.scale), 
                                 as.character(jumpsize.tau.c), 
                                 as.character(p), size)
      
      rds.files <- list.files(file.path(res.file.path, res.file.subdir), 
                              pattern = "experiment_grid_\\d+.rds$", 
                              full.names = TRUE)
      n.exp <- length(rds.files)
      
      setting.df.list <- lapply(seq(tau.c.grid.size), function(ii) {
        data.frame(
          "shape" = wb.shape, "scale" = wb.scale, "tau.c" = NA,
          "jumpsize.tau.c" = jumpsize.tau.c,
          "p" = p, "size" = size, 
          "eps" = eps, "alpha" = alpha, "tau" = tau)
      })
      
      res.df.list <- lapply(seq(tau.c.grid.size), function(ii) {
        data.frame(
          "rep" = seq(n.exp), 
          "gren" = rep(NA, n.exp),
          "gren.crit.val" = rep(NA, n.exp),
          "sg" = rep(NA, n.exp),
          "sg.crit.val" = rep(NA, n.exp),
          "alpha" = rep(NA, n.exp),
          "alpha.tilde" = rep(NA, n.exp),
          "q.n" = rep(NA, n.exp),
          "q.n.crit.val" = rep(NA, n.exp),
          "gren.H0.is.reject" = rep(NA, n.exp),
          "sg.H0.is.reject" = rep(NA, n.exp),
          "alpha.H0.is.reject" = rep(NA, n.exp),
          "alpha.tilde.H0.is.reject" = rep(NA, n.exp),
          "q.n.H0.is.reject" = rep(NA, n.exp))
      })
      
      for (i in seq(n.exp)) {
        res.list <- readRDS(rds.files[i])
        for (ii in seq(tau.c.grid.size)) {
          res <- res.list[[ii]]
          skm.df <- res$sg$skm.df
          skm.grid.size <- nrow(skm.df)
          f.star.tau.c <- (skm.df[["skm"]][skm.grid.size] - skm.df[["skm"]][skm.grid.size - 1]) /
                             (skm.df[["x"]][skm.grid.size] - skm.df[["x"]][skm.grid.size - 1])
          if (res$sg$f.star.tau.c != f.star.tau.c) {
            res$sg$f.star.tau.c <- f.star.tau.c
          }
          if (i == 1L) {
            setting.df.list[[ii]]["tau.c"] <- res$tau.c
          }
          
          res.df.list[[ii]][i, "gren"] <- cureSFUTest:::grenander.stat(res$gren, gren.a, gren.c.shift * res$gren[["tau.c"]], eps)
          res.df.list[[ii]][i, "gren.crit.val"] <- cureSFUTest:::grenander.crit.val(res$gren, gren.a, tau,
                                                                                    gren.c.shift * res$gren[["tau.c"]], eps, alpha)
          res.df.list[[ii]][i, "sg"] <- res$sg$sg.tau.c.fit
          res.df.list[[ii]][i, "sg.crit.val"] <- cureSFUTest:::smooth.grenander.crit.val(res$sg, tau, res$sg$tau.c, eps, alpha)
          res.df.list[[ii]][i, "alpha"] <- res$alpha
          res.df.list[[ii]][i, "alpha.tilde"] <- res$alpha.tilde
          res.df.list[[ii]][i, "q.n"] <- res$q.n
          res.df.list[[ii]][i, "q.n.crit.val"] <- q.n.crit.val(alpha)
        }
      }
      
      rej.prop.df <- NULL
      rej.df.list <- vector("list", tau.c.grid.size)
      for (ii in seq(tau.c.grid.size)) {
        
        res.df.list[[ii]]["H0.insufficient"] <- (setting.df.list[[ii]][["tau.c"]] <= qexp(1 - eps, setting.df.list[[ii]][["lambda"]]))
        res.df.list[[ii]]$gren.H0.is.reject <- (res.df.list[[ii]]$gren <= res.df.list[[ii]]$gren.crit.val)
        res.df.list[[ii]]$sg.H0.is.reject <- (res.df.list[[ii]]$sg <= res.df.list[[ii]]$sg.crit.val)
        res.df.list[[ii]]$alpha.H0.is.reject <- (res.df.list[[ii]]$alpha < alpha)
        res.df.list[[ii]]$alpha.tilde.H0.is.reject <- (res.df.list[[ii]]$alpha.tilde < alpha)
        res.df.list[[ii]]$q.n.H0.is.reject <- (res.df.list[[ii]]$q.n > res.df.list[[ii]]$q.n.crit.val)

        rej.df.list[[ii]] <- res.df.list[[ii]][, c("rep", "H0.insufficient", 
                                                   "gren.H0.is.reject", "sg.H0.is.reject",
                                                   "alpha.H0.is.reject", "alpha.tilde.H0.is.reject",
                                                   "q.n.H0.is.reject")]
        rej.prop.df.tmp <- cbind(setting.df.list[[ii]], 
                                 data.frame(t(colMeans(rej.df.list[[ii]][, c(
                                   "H0.insufficient", 
                                   "gren.H0.is.reject", "sg.H0.is.reject",
                                   "alpha.H0.is.reject", "alpha.tilde.H0.is.reject",
                                   "q.n.H0.is.reject")]))))
        rej.prop.df <- rbind(rej.prop.df, rej.prop.df.tmp)
      }
      
      saveRDS(list("res.df" = res.df.list, "rej.df" = rej.df.list, 
                   "rej.prop.df" = rej.prop.df), 
              file.path(res.file.path, res.file.subdir, "results_grid_no_clip.rds"),
              compress = "xz")
      saveRDS(list("res.df" = res.df.list, "rej.df" = rej.df.list, 
                   "rej.prop.df" = rej.prop.df), 
              file.path(res.file.path, res.file.subdir, 
                        sprintf("results_grid_no_clip_%s.rds", as.character(eps))),
              compress = "xz")
      
    }, error = function(e) {
      writeLines(sprintf("Extraction for %s error: %s\n", res.file.subdir, 
                         conditionMessage(e)))
      writeLines("##########################")
      sink(NULL)
      sink.reset()
      close(log.file)
      return(list("succ" = FALSE, "log" = logfile))
    })
    writeLines("##########################")
    sink(NULL)
    sink.reset()
    close(log.file)
    return(list("succ" = TRUE, "log" = logfile))
  }

stopCluster(cl)
for (i in seq(nrow(setting.dt))) {
  cat(readLines(extract.res[[i]]$log, warn = FALSE), sep = "\n")
}
