# Supplementary material for: Testing for Sufficient Follow‐Up in Survival Data With a Cure Fraction
Source: Biom J. 2026 Mar 4;68(2):e70121. doi: 10.1002/bimj.70121 (PMC12961184; doi:10.1002/bimj.70121)
Supplement: Supplementary file 1 — Supporting File 1: bimj70121‐sup‐0001‐DataCode.zip. [file BIMJ-68-e70121-s001.zip › code and data/simulation/simulation-script/simulation-setting3.sh]

#!/bin/bash

# Parameters
grid_size=5 # number of grids of tau_G
nboot=500 # no. of bootstrap
rep=({1..500}) # no. of experiments
size=(200 500 1000) # sample sizes
shape=(0.5) # Weibull shape parameter
scale=(1.5) # Weibull scale parameter
jumpsize=(0 0.01 0.02 0.05 0.2) # mass of the censoring distribution G at its right extreme
cure=(0.2 0.4 0.8) # cure fraction
results_path="../intermediate_results/setting3/" # path to save the results
max_concurrent=4 # max. no. of experiments running in parallel

mkdir -p $results_path
dt=`date '+%Y%m%d%H%M%S'`
pids=()
experiments=()
n_concurrent=0

for n in ${size[@]}
do
  for s in ${shape[@]}
  do
    for c in ${scale[@]}
    do
      for j in ${jumpsize[@]}
      do
        for p in ${cure[@]}
        do
          output_folder="weibull_${s}_${c}_unif_${j}_p_${p}_n_${n}"
          mkdir -p "${results_path}/${output_folder}"
          for r in ${rep[@]}
          do
            output_folder="weibull_${s}_${c}_unif_${j}_p_${p}_n_${n}"
            Rscript simulation-setting3.R \
        	    -n $n -s $s -c $c -j $j -p $p -r $r -g $grid_size \
        	    -t "${results_path}/${output_folder}" -b $nboot > \
        	    "${results_path}/${output_folder}/experiment_grid_${r}.log" 2>&1 &
      	    pid=$!
      	    pids+=($pid)
      	    experiments+=("${results_path}/${output_folder}/experiment_grid_${r}")
      	    echo "[$(date +'%Y-%m-%d %H:%M:%S')] Experiment grid shape: $s scale: $c jumpsize: $j p: $p n: $n rep: $r pid: $pid"
      	    n_concurrent=${#pids[@]}
        	  while [[ $n_concurrent -eq $max_concurrent ]]; do
    		      pids_unfinished=()
    		      exps_unfinished=()
    		      for ((pid_i = 0; pid_i < ${#pids[@]}; pid_i++));
    		      do
    		        pid=${pids[${pid_i}]}
    		        exp=${experiments[${pid_i}]}
    			      if ps -p $pid > /dev/null ;
    			      then
    				      pids_unfinished+=($pid)
    				      exps_unfinished+=($exp)
    		   	    fi
    		      done
    		      pids=("${pids_unfinished[@]}")
    		      experiments=("${exps_unfinished[@]}")
    		      unset pids_unfinished
    		      unset exps_unfinished
    		      n_concurrent=${#pids[@]}
    		      if [[ $n_concurrent -eq $max_concurrent ]]; 
    		      then
    			      sleep 0
    		      fi
  		      done
  		    done
		    done
		  done
    done
  done
done

# Wait for the remainging results
echo "[$(date +'%Y-%m-%d %H:%M:%S')] Waiting for the remaining results"
while [[ $n_concurrent -ge 1 ]]; do
  pids_unfinished=()
  exps_unfinished=()
  for ((pid_i = 0; pid_i < ${#pids[@]}; pid_i++));
  do
    pid=${pids[${pid_i}]}
    exp=${experiments[${pid_i}]}
    if ps -p $pid > /dev/null ;
    then
      pids_unfinished+=($pid)
      exps_unfinished+=($exp)
    fi
  done
  pids=("${pids_unfinished[@]}")
  experiments=("${exps_unfinished[@]}")
  unset pids_unfinished
  unset exps_unfinished
  n_concurrent=${#pids[@]}
  if [[ $n_concurrent -eq $max_concurrent ]]; 
  then
    sleep 1
  fi
done

# Extract simulation results
Rscript extract-simulation-results-setting3.R
