# Supplementary material for: Testing for Sufficient Follow‐Up in Survival Data With a Cure Fraction
Source: Biom J. 2026 Mar 4;68(2):e70121. doi: 10.1002/bimj.70121 (PMC12961184; doi:10.1002/bimj.70121)
Supplement: Supplementary file 1 — Supporting File 1: bimj70121‐sup‐0001‐DataCode.zip. [file BIMJ-68-e70121-s001.zip › code and data/simulation/simulation-script/simulation-setting5.R]

library(getopt)
source('../../misc/simulation_functions.R')
source('../../misc/other_methods.R')
library(devtools)
devtools::load_all("../../cureSFUTest/")

spec <- matrix(c(
  'n', 'n', 1, "integer", "Sample size",
  "tau0", 'o', 2, "double", "tau0",
  "lambda", "l", 4, "double", "lambda",
  "lambda_c", "c", 2, "double", "lambda_c",
  "p", "p", 6, "double", "cure fraction",
  'exp', 'r', 7, "integer", "No of replications" ,
  'output', "t", 8, "character", "output path",
  "boot", "b", 9, "integer", "no of bootstrap",
  "grid", "g", 10, "integer", "grid size"
), byrow = TRUE, ncol = 5);
cmdOptions = getopt::getopt(spec)

size <- cmdOptions$n
p.tau0 <- cmdOptions$tau0
lambda <- cmdOptions$lambda
lambda.c <- cmdOptions$lambda_c
p <- cmdOptions$p
output.path <- cmdOptions$output
n.boot <- cmdOptions$boot
exp.rep <- cmdOptions$exp
grid.size <- cmdOptions$grid + 2

tau0 <- qexp(p.tau0, lambda)
p.tau_c.all <- qtexp(c(0.9, 0.925, 0.95, 0.975), lambda, tau0)
tau_c_99 <- qtexp(0.99,lambda, tau0)
tau_c_999 <- qtexp(0.999,lambda, tau0)
tau_c_975_99 <-	(qtexp(0.975, lambda, tau0) + qtexp(0.99, lambda, tau0)) / 2
tau_c.grid <- seq(tau_c_99, tau_c_999, length = grid.size)
tau_c.grid <- sort(c(p.tau_c.all, tau_c.grid, tau_c_975_99))

grid.res <- lapply(tau_c.grid, function(tau_c) {
  writeLines(sprintf("tau_c: %f, tau_0: %f", tau_c, tau0))
  
  rT <- function(nr) rtexp(nr, lambda, tau0)
  rC <- function(nr) pmin(rexp(nr,lambda.c),rep(tau_c,nr))
  
  set.seed(7L)
  exp.seeds <- sample(seq(.Machine$integer.max), size = 1000L, replace = FALSE)
  
  
  simulation <- function(r, n) {
    writeLines(sprintf("Simulation: %d", r))
    set.seed(exp.seeds[r])
    seed <- NA
    repeat {
      seed <- .Random.seed
      
      #uncure status
      B = c(runif(n) <= 1-p) 
      # Survival time
      survival.time = rT(n)
      survival.time[which(B==0)] = 10000000
      # Censoring
      censor.time = rC(n)
      
      #observations
      Y = pmin(survival.time,censor.time)
      status = as.numeric(censor.time>=survival.time)
      if (sum(status) > 0) {
        break
      }
    }
    data.df <- data.frame("T" = survival.time, "C" = censor.time, 
                          "Y" = Y, "delta" = status, "B" = B)
    gren.res <- cureSFUTest:::grenander.test(Y, status, tau.c = tau_c)
    sg.res <- cureSFUTest:::smooth.grenander.test(Y, status, tau.c = tau_c, n.boot = n.boot)
    alpha.res <- alpha.test(Y, status)
    alpha.tilde.res <- alpha.tilde.test(Y, status)
    q.n.res <- q.n.test(Y, status)
    return(list(
      'gren' = gren.res,
      'sg' = sg.res, 
      'alpha' = alpha.res, 
      "alpha.tilde" = alpha.tilde.res,
      'q.n' = q.n.res)
    )
  }
  res <- simulation(exp.rep, size)
  return(c(list("tau.c" = tau_c), res))
})
res.filename <- sprintf('experiment_grid_%d.rds', exp.rep)
saveRDS(grid.res, file.path(output.path, res.filename), compress = "xz")
