# Supplementary material for: Testing for Sufficient Follow‐Up in Survival Data With a Cure Fraction
Source: Biom J. 2026 Mar 4;68(2):e70121. doi: 10.1002/bimj.70121 (PMC12961184; doi:10.1002/bimj.70121)
Supplement: Supplementary file 1 — Supporting File 1: bimj70121‐sup‐0001‐DataCode.zip. [file BIMJ-68-e70121-s001.zip › code and data/simulation/simulation-script/simulation-setting7.R]

source('../../misc/simulation_functions.R')
source('../../misc/other_methods.R')
library(devtools)
devtools::load_all("../../cureSFUTest/")

size <- 500L
jumpsize.tau.c <- 0.02
p <- 0.4
n.boot <- 500L

dT <- function(x) {
  return(0.7 * dlnorm(x, 0, 1) + 0.3 * dlnorm(x, log(8), 0.3))
}

pT <- function(q) {
  return(0.7 * plnorm(q, 0, 1) + 0.3 * plnorm(q, log(8), 0.3))
}

rT <- function(n) {
  surv.time <- numeric(n)
  bb <- rbinom(n, 1, 0.7)
  surv.time[bb == 1] <- rlnorm(sum(bb == 1), 0, 1)
  surv.time[bb == 0] <- rlnorm(sum(bb == 0), log(8), 0.3)
  return(surv.time)
}

tau_c <- 6.5

jumpsize.2.shift <- function(jumpsize, endpt) jumpsize * endpt / (1 - jumpsize)
tau_c.add <- jumpsize.2.shift(jumpsize.tau.c, tau_c)
rC <- function(nr) pmin(runif(nr,0,tau_c + tau_c.add),rep(tau_c,nr))

set.seed(7L)
exp.seeds <- sample(seq(.Machine$integer.max), size = 1000L, replace = FALSE)

simulation <- function(r, n) {
  writeLines(sprintf("Simulation: %d", r))
  set.seed(exp.seeds[r])
  seed <- NA
  repeat {
    seed <- .Random.seed
    
    #uncure status
    B = c(runif(n) <= 1-p) 
    # Survival time
    survival.time = rT(n)
    survival.time[which(B==0)] = 10000000
    # Censoring
    censor.time = rC(n)
    
    #observations
    Y = pmin(survival.time,censor.time)
    status = as.numeric(censor.time>=survival.time)
    if (sum(status) > 0) {
      break
    }
  }
  data.df <- data.frame("T" = survival.time, "C" = censor.time, 
                        "Y" = Y, "delta" = status, "B" = B)
  gren.res <- cureSFUTest:::grenander.test(Y, status, tau.c = tau_c)
  sg.res <- cureSFUTest:::smooth.grenander.test(Y, status, tau.c = tau_c, n.boot = n.boot)
  alpha.res <- alpha.test(Y, status)
  alpha.tilde.res <- alpha.tilde.test(Y, status)
  q.n.res <- q.n.test(Y, status)
  t.n.res <- t.n.test(Y, status, n.boot = n.boot)
  return(list(
    'gren' = gren.res,
    'sg' = sg.res, 
    'alpha' = alpha.res, 
    "alpha.tilde" = alpha.tilde.res,
    'q.n' = q.n.res,
    "t.n" = t.n.res)
  )
}
n.exp <- 500L
res <- lapply(seq(n.exp), function(rr) simulation(rr, size))

# Result extraction
eps <- 0.01
p.tau <- 0.9995
tau <- 24.64373179858724
q.one.minus.eps <- 14.441270099080047
alpha <- 0.05
gren.a <- 0.34
gren.c.shift <- 1.0

res.df <- data.frame(
  "rep" = seq(n.exp), 
  "gren" = rep(NA, n.exp),
  "gren.crit.val" = rep(NA, n.exp),
  "sg" = rep(NA, n.exp),
  "sg.crit.val" = rep(NA, n.exp),
  "alpha" = rep(NA, n.exp),
  "alpha.tilde" = rep(NA, n.exp),
  "q.n" = rep(NA, n.exp),
  "q.n.crit.val" = rep(NA, n.exp),
  "t.n" = rep(NA, n.exp),
  "t.n.crit.val" = rep(NA, n.exp),
  "gren.H0.is.reject" = rep(NA, n.exp),
  "sg.H0.is.reject" = rep(NA, n.exp),
  "alpha.H0.is.reject" = rep(NA, n.exp),
  "alpha.tilde.H0.is.reject" = rep(NA, n.exp),
  "q.n.H0.is.reject" = rep(NA, n.exp),
  "t.n.H1.is.reject" = rep(NA, n.exp)
)

for (ii in seq(n.exp)) {
  rr <- res[[ii]]
  skm.df <- rr$sg$skm.df
  skm.grid.size <- nrow(skm.df)
  f.star.tau.c <- (skm.df[["skm"]][skm.grid.size] - skm.df[["skm"]][skm.grid.size - 1]) /
    (skm.df[["x"]][skm.grid.size] - skm.df[["x"]][skm.grid.size - 1])
  if (rr$sg$f.star.tau.c != f.star.tau.c) {
    rr$sg$f.star.tau.c <- f.star.tau.c
  }
  
  res.df[ii, "gren"] <- cureSFUTest:::grenander.stat(rr$gren, gren.a, gren.c.shift * rr$gren[["tau.c"]], eps)
  res.df[ii, "gren.crit.val"] <- cureSFUTest:::grenander.crit.val(
    rr$gren, gren.a, tau, gren.c.shift * rr$gren[["tau.c"]], eps, alpha)
  res.df[ii, "sg"] <- rr$sg$sg.tau.c.fit
  res.df[ii, "sg.crit.val"] <- cureSFUTest:::smooth.grenander.crit.val(rr$sg, tau, rr$sg$tau.c, eps, alpha)
  res.df[ii, "alpha"] <- rr$alpha
  res.df[ii, "alpha.tilde"] <- rr$alpha.tilde
  res.df[ii, "q.n"] <- rr$q.n
  res.df[ii, "q.n.crit.val"] <- q.n.crit.val(alpha)
  res.df[ii, "t.n"] <- rr$t.n$t.n
  res.df[ii, "t.n.crit.val"] <- t.n.crit.val(rr$t.n, alpha)
}

res.df$H0.insufficient <- (tau_c <= 14.441270099080047)
res.df$gren.H0.is.reject <- (res.df$gren <= res.df$gren.crit.val)
res.df$sg.H0.is.reject <- (res.df$sg <= res.df$sg.crit.val)
res.df$alpha.H0.is.reject <- (res.df$alpha < alpha)
res.df$alpha.tilde.H0.is.reject <- (res.df$alpha.tilde < alpha)
res.df$q.n.H0.is.reject <- (res.df$q.n > res.df$q.n.crit.val)
res.df$t.n.H1.is.reject <- (res.df$t.n > res.df$t.n.crit.val)

saveRDS(res.df, "../intermediate_results/setting7/mixlnorm_unif.rds", compress = "xz")

rej.df <- res.df[, c("rep", "H0.insufficient", 
                     "gren.H0.is.reject", "sg.H0.is.reject",
                     "alpha.H0.is.reject", "alpha.tilde.H0.is.reject",
                     "q.n.H0.is.reject", "t.n.H1.is.reject")]
rej.prop.df <- colMeans(rej.df[, c("gren.H0.is.reject", "sg.H0.is.reject",
                                   "alpha.H0.is.reject", "alpha.tilde.H0.is.reject",
                                   "q.n.H0.is.reject", "t.n.H1.is.reject")])
